# Supplementary material for: Epithelial-Macrophage Crosstalk Initiates Sterile Inflammation in Embryonic Skin
Source: Front Immunol. 2021 Oct 14;12:718005. doi: 10.3389/fimmu.2021.718005 (PMC8553113; doi:10.3389/fimmu.2021.718005)
Supplement: Supplementary Table 1 — Expression of cytokines, chemokines and matrisome in the epidermis, fibroblasts and macrophages. Fold changes observed in the NGS analysis for the cytokines and chemokines and matrisome transcripts in the Itgβ1 epidermal KO skin compartments: epidermis, fibroblasts and macrophages at E18.5. [file Table_1.xlsx]

## Sheet: Table 1
Supplementary Table 1: Expression of cytokines, chemokines and matrisome in the epidermis, fibroblasts and macrophages
E18.5 Epidermis
Matrisome		Chemokines and Cytokines
Genes	FC	Genes	FC
COL8A1	4.34	CCL27A	10.2
F13A1	44.84	CCL3	4.58
FN1	6.42	CCL4	7.02
PLOD2	4	CCL9	25.62
SERPINB1A	6.23	CXCL2	7.35
TINAGL1	3.47	CXCL16	2.08
TNC	5.46	CCR1	3.17
		CCR5	2.42
		CXCR2	74.04
		CSF1	3.74
		IL1B	14.44
		IL19	28.26
		IL24	89.83
		IL33	91369.5
		TSLP	266.6
		IL4RA	5.58
E18.5 Fibroblasts
Matrisome		Chemokines and Cytokines
Genes	FC	Genes	FC
ADAMTSL5	7.06	CCL2	2.06
ANXA7	4.69	CXCL2	1.67
TNNT2	2.71	IL11RA1	2.15
SERPINB6A	24.76	IL6	1.96
LPAR1	4.37
SEMA6D	2.52
E18.5 Macrophages
Matrisome		Chemokines and Cytokines
Genes	FC	Genes	FC
AEBP1	3.84	CCL11	16.08
ANXA1	2.21	CCL12	4.23
AW551984	2.62	CCL17	15.91
BGN	3.53	CCL22	13.14
COL12A1	6.97	CCL24	1.8
COL16A1	2.16	CCL6	4.36
COL4A2	2.5	CCL8	165.06
COL6A1	2.43	CCL9	3.65
COL6A2	2.33	CXCL5	39.16
COL6A3	2.88	CXCL12	6.06
DCN	7.03	CCR5	4.78
EFEMP1	6.87	CXCR5	4.71
ELN	4.13	IL18	1.92
F10	17.44	IL1R1	20.56
FBLN1	2.15	IL4RA	3.84
FBN1	3.53
FN1	7.29
LAMA4	2.52
LGALS3	5.75
LOX	5.87
LOXL1	4.19
LOXL4	7.34
LRG1	8.41
LUM	4.08
MGP	3.7
MMP19	19.81
NTN1	2.81
POSTN	3.67
PRELP	4.89
SERPINA3N	257.07
SERPINE2	3.48
SERPING1	4.86
SERPINH1	8.38
TGM1	3.05
TGM2	6.28
TIMP3	3.57
TNC	23.09
TNN	54.86
VCAN	5.78
