# Supplementary material for: Epithelial-Macrophage Crosstalk Initiates Sterile Inflammation in Embryonic Skin
Source: Front Immunol. 2021 Oct 14;12:718005. doi: 10.3389/fimmu.2021.718005 (PMC8553113; doi:10.3389/fimmu.2021.718005)
Supplement: Supplementary Table 2 — List of differentially expressed genes with FDR<0.05 in the epidermis, fibroblasts, and the macrophages of E18.5 epidermal Itgβ1 KO skin. [file Table_2.xlsx]

## Sheet: E18.5_KO vs Cntrl_FC
Supplementary Table 2: Differentially expressed genes in Epidermis, Fibroblasts, and Macrophages at embryonic day E18.5
*FC=Fold Change (KO/Cntrl )
Epidermis				Fibroblasts				Macrophages
Replicate 1		Replicate 2		Replicate 1		Replicate 2		Replicate 1		Replicate 2
Genes	*FC (Adjusted p<0.05)	Genes	*FC (Adjusted p<0.05)	Genes	*FC (Adjusted p<0.05)	Genes	*FC (Adjusted p<0.05)	Genes	*FC (Adjusted p<0.05)	Genes	*FC (Adjusted p<0.05)
Arid5a	0	Sgk3	0	Sgk3	0	Cflar	0	Sgk3	0	Adhfe1	0
Map4k4	0	Tfap2b	0	Tmem70	0	Nrp2	0	Dst	0	Terf1	0
Cflar	0	Map4k4	0	Map4k4	0	Nrp2	0	Zap70	0	Nrp2	0
Nrp2	0	Il18r1	0	Cflar	0	Zdbf2	0	Map4k4	0	Dnajb2	0
Map2	0	Coq10b	0	Carf	0	Tor1aip2	0	Scyl3	0	Acsl3	0
Ccl20	0	Tor1aip2	0	Carf	0	Sec16b	0	Ube2w	0	Utp14b	0
Gpr35	0	Angel2	0	Nrp2	0	Dedd	0	Fn1	0	Ackr3	0
Septin2	0	Kctd18	0	Ccdc93	0	Cops5	0	Fn1	0	Gpr35	0
Cpa6	0	Fn1	0	Taf1a	0	Tmem237	0	Il19	0	Ube2t	0
Tyw5	0	Cxcr1	0	Ube2w	0	Farsb	0	Ly9	0	Angel2	0
Ppil3	0	Farsb	0	Fhl2	0	Insig2	0	Hbs1l	0	A130010J15Rik	0
Wdr12	0	Farsb	0	Ppil3	0	Nfasc	0	Fyn	0	Ino80d	0
Cxcr1	0	Fmo9	0	Cdk19	0	Rgs7	0	Aifm2	0	Htr2b	0
Atg9a	0	Il20ra	0	Lims1	0	Dapk3	0	Fam13c	0	Insig2	0
Ngef	0	Bclaf1	0	Arid3a	0	Igf1	0	Matk	0	BC003331	0
Pogk	0	Bclaf1	0	B4galnt1	0	Mdm1	0	4930459C07Rik	0	Smg7	0
Fmo9	0	Gp49a	0	Wibg	0	Mdm1	0	4933412E12Rik	0	Smg7	0
Kcnk2	0	Herc4	0	Stx11	0	B4galnt1	0	Ddit3	0	Disp1	0
Rcor3	0	Tspan8	0	Rnf146	0	Wibg	0	Rpf2	0	Il20ra	0
Gp49a	0	Rnf41	0	BC005764	0	Prmt2	0	Reep3	0	Cdk19	0
Psap	0	Cep57l1	0	1190007I07Rik	0	Adarb1	0	Nts	0	Cdk19	0
Ank3	0	Reep3	0	Glipr1	0	Xrcc6bp1	0	Cnot2	0	Zbtb24	0
Prtn3	0	Tjp3	0	Cnot2	0	Patz1	0	Eif4enif1	0	Psap	0
Tspan8	0	Tmpo	0	Eif4enif1	0	Fancl	0	Eif4enif1	0	Psap	0
Phyhipl	0	Fbxw11	0	Patz1	0	Fbxw11	0	Rhbdd3	0	Aifm2	0
Tmpo	0	Llgl1	0	Tbc1d9b	0	Nudcd2	0	Nudcd2	0	Fam13c	0
Eif4enif1	0	Neurl4	0	Cdkl3	0	Rnf130	0	Ebf1	0	Fam13c	0
Eif4enif1	0	Phf23	0	Dhrs7b	0	Ctc1	0	Adam19	0	Ptbp1	0
Fbxw11	0	Tlcd2	0	Ctc1	0	Plscr3	0	Cdkl3	0	Cfd	0
Nudcd2	0	Ccl8	0	Xaf1	0	Mink1	0	Cdkl3	0	Matk	0
Mapk9	0	Slfn4	0	Timm22	0	Zfp207	0	Trim11	0	Phyhipl	0
Eno3	0	Tubd1	0	Tlcd1	0	Mlx	0	Ctc1	0	Pcnt	0
Rpain	0	C1qtnf1	0	Tlcd1	0	Vps25	0	Tubd1	0	Adamtsl5	0
Myo1c	0	Sun3	0	Tbx4	0	Tmc8	0	Spag9	0	Adamtsl5	0
Ccl2	0	Zfp2	0	Gngt2	0	Smtn	0	Gngt2	0	Sirt6	0
Ccl7	0	Zfp672	0	Gngt2	0	Sec61g	0	Mlx	0	Mybpc1	0
Lig3	0	Zkscan17	0	Hexim2	0	Zfp2	0	Sphk1	0	8430429K09Rik	0
Lig3	0	Mapk7	0	1810032O08Rik	0	Tnip1	0	Sphk1	0	Rhbdd3	0
Wfdc17	0	Epn2	0	Aspscr1	0	Fam114a2	0	Rnf185	0	Ebf1	0
Atp6v0a1	0	Nup88	0	Nprl3	0	Zfp672	0	Sec61g	0	Med7	0
Mlx	0	Rffl	0	Zfp2	0	Zfp672	0	Sec61g	0	Med7	0
Mapt	0	Kat7	0	Zfp672	0	Mapk7	0	Zfp2	0	Cdkl3	0
Llgl2	0	Arhgap27	0	Derl2	0	Arhgap44	0	Tnip1	0	Aldh3a1	0
Sphk1	0	BC017643	0	Hdac5	0	Tnfsf13	0	Zfp672	0	Ttc19	0
Hexdc	0	Dtnb	0	Mif4gd	0	Abr	0	Zkscan17	0	Pik3r6	0
Sec61g	0	Pum2	0	BC017643	0	Nol11	0	Pemt	0	Mink1	0
Aftph	0	Gstz1	0	BC017643	0	Nploc4	0	Mapk7	0	Rabep1	0
Nprl3	0	Serpina3f	0	Adcy3	0	Dnmt3a	0	Eif5a	0	Rpain	0
Gemin5	0	Entpd5	0	Ppp2r5c	0	Pum2	0	Derl2	0	Myo18a	0
Zfp672	0	Rnf144b	0	Mark3	0	Wdr35	0	Crlf3	0	Tubd1	0
Rangrf	0	Dapk1	0	Klc1	0	Taf1b	0	Rffl	0	Cdk12	0
Eif5a	0	Taf9	0	Adam17	0	Rnaseh1	0	Rffl	0	Vps25	0
Med1	0	Cenpk	0	Cbll1	0	Otub2	0	Slfn10-ps	0	Hexim2	0
Slc25a19	0	Prl8a9	0	Nqo2	0	Ifi27	0	Atp5g1	0	Ace	0
Itsn2	0	Rfesd	0	Fars2	0	Serpina3f	0	Gfap	0	Sphk1	0
E2f6	0	Adk	0	Rreb1	0	Cys1	0	Slc38a10	0	C1qtnf1	0
Ifi27	0	Glud1	0	Fam172a	0	Pgf	0	BC017643	0	Gaa	0
Exoc3l4	0	Rnase4	0	Tmem161b	0	Akt1	0	Asap2	0	Sec61g	0
Adam17	0	Trim13	0	Edil3	0	Arid4b	0	Sh3yl1	0	2810442I21Rik	0
Arl4a	0	Enox1	0	Ankra2	0	Hist1h4m	0	Coch	0	Ahsa2	0
Pgf	0	Olfm4	0	Taf9	0	Fam169a	0	Dact1	0	Chac2	0
Ptpn21	0	Rarb	0	Tbc1d7	0	Gfm2	0	Ift43	0	Zfp672	0
Jarid2	0	Dph3	0	Rnf44	0	Mocs2	0	Eif5	0	Mapk7	0
Rmi1	0	Mcpt8	0	Pdlim7	0	Zfp322a	0	Klc1	0	Tnfsf12Tnfsf13	0
Gfm2	0	Lifr	0	Vcan	0	Zfp322a	0	Siva1	0	Eif5a	0
Cenpk	0	Maf1	0	Tssk4	0	Spock1	0	Cbll1	0	Nfe2l1	0
Dbn1	0	Kctd17	0	Ints9	0	Zfp935	0	Nin	0	Gjc1	0
Erbb2ip	0	Pfkm	0	Esd	0	3830406C13Rik	0	Entpd5	0	Cdc27	0
Sec24c	0	Skp2	0	Gng2	0	Sec24c	0	Vipas39	0	Cdc27	0
Zswim8	0	Asap1	0	Slc7a7	0	Gpc6	0	Moap1	0	Cdc27	0
Dcaf11	0	Ly6a	0	Ptk2b	0	Camk2g	0	Akt1	0	Cdc27	0
Trim13	0	Cyhr1	0	Sepp1	0	Tmem254a	0	Arid4b	0	Gga3	0
Ints9	0	Plxnb2	0	Dab2	0	Dph3	0	Jarid2	0	Mif4gd	0
Lcp1	0	Asb8	0	Triobp	0	Dgkh	0	Aspn	0	Mif4gd	0
Mcpt8	0	Mgrn1	0	Apobec3	0	Nadk2	0	Fam172a	0	Exoc7	0
Ctsg	0	Mpv17l	0	Scn8a	0	Drosha	0	Tmem161b	0	Cant1	0
Slc39a14	0	Fetub	0	Hnrnpa1	0	Adck5	0	Ankrd55	0	Adcy3	0
Commd6	0	Retnla	0	Rai14	0	Zfat	0	Gm7120	0	Pum2	0
Dock9	0	Retnlg	0	Fam105a	0	Puf60	0	Nedd9	0	Mboat2	0
Lifr	0	Cldn25	0	Plec	0	Cyhr1	0	Ctla2a	0	Coch	0
C1qtnf3	0	2310034C09Rik	0	Cyhr1	0	Lrrc24	0	Rad17	0	Hspa2	0
Fam134b	0	Fgd4	0	Cyp2d22	0	Zfp647	0	Rad17	0	Ptgr2	0
Fam134b	0	Krtap13	0	Racgap1	0	Foxred2	0	Arhgef3	0	Cipc	0
Dcstamp	0	3300005D01Rik	0	Mpv17l	0	Tmem184b	0	Fam208a	0	Gstz1	0
Oxr1	0	Hmga1	0	B3gnt5	0	Hdac10	0	Irf9	0	Spata7	0
Ly6e	0	Fance	0	Popdc2	0	Plxnb2	0	Elf1	0	Ifi27	0
Ly6e	0	Cyp39a1	0	Senp7	0	Mcrs1	0	Elf1	0	Serpina3f	0
Pde1b	0	Lpin2	0	Tmem41a	0	Snx29	0	Olfm4	0	Serpina3f	0
Fam105a	0	Atp6v0c-ps2	0	1700021K19Rik	0	Senp7	0	Gng2	0	Serpina3i	0
Ly6a	0	Mapk8ip3	0	D16Ertd472e	0	N6amt1	0	Cacna1d	0	Eml1	0
Ly6a	0	Gpr115	0	Cryzl1	0	Kcnj15	0	Gnl3	0	Ppp2r5c	0
Eef1d	0	Ptprs	0	Mapk8ip3	0	Kcnj15	0	Slc7a7	0	Exoc3l4	0
Slc38a1	0	Pias2	0	Mapk8ip3	0	Dnm1l	0	Zmym5	0	Klc1	0
Naa60	0	Txnl4a	0	Mapk8ip3	0	Dnm1l	0	Tnfrsf19	0	Klc1	0
Crkl	0	Pqlc1	0	Mapk8ip3	0	Hmga1	0	9930012K11Rik	0	Klc1	0
Ccdc50	0	Pqlc1	0	Ddr1	0	Anks1	0	Cpq	0	Pacs2	0
Dnm1l	0	Dynap	0	Dpy30	0	Nelfe	0	Arhgap8	0	Zfp386	0
Ppil2	0	Cndp2	0	Dpy30	0	Zfp57	0	Cacnb3	0	Adam17	0
D16Ertd472e	0	Suv420h1	0	Prkd3	0	Enpp5	0	Larp4	0	Numb	0
Synj1	0	Map4k2	0	Prkd3	0	Dlk2	0	Acvrl1	0	Vipas39	0
Tsr3	0	Lzts2	0	A730017C20Rik	0	Rasgrp3	0	Ghr	0	Vipas39	0
Hmga1	0	Tcf7l2	0	Txnl4a	0	Ppm1b	0	Enpp2	0	Vipas39	0
Fance	0	Tcf7l2	0	Pqlc1	0	Serac1	0	Enpp2	0	Akt1	0
Ndufa7	0	Tcirg1	0	Crem	0	Qk	0	Plec	0	Hist1h2bc	0
H2-Q2	0	Ms4a7	0	Crem	0	Tsc2	0	Plec	0	Fam65b	0
Mea1	0	Tjp2	0	Crem	0	Telo2	0	Gm10872	0	Foxf2	0
Ccnd3	0	Ablim1	0	Cndp2	0	Haghl	0	Rbfox2	0	Smad5	0
Trip10	0	Dclre1c	0	Sfxn3	0	Slc39a7	0	Foxred2	0	Tmem161b	0
Clip4	0	Usp6nl	0	Btrc	0	Prr3	0	Tcf20	0	Gfm2	0
Slc39a7	0	Il15ra	0	Tcf7l2	0	Tjap1	0	Pacsin2	0	Ankrd55	0
Gpr115	0	Mllt10	0	Stx3	0	Ptprs	0	Cpt1b	0	Ankrd55	0
Runx2	0	Tsc1	0	Exosc1	0	Ptprs	0	B3gnt5	0	Slc35b3	0
Slc29a1	0	Fam73b	0	Loxl4	0	Phax	0	Rpl35a	0	Hk3	0
Sh3gl1	0	Mpped2	0	Cuedc2	0	Gnal	0	B4galt4	0	Vcan	0
Ptprs	0	Snap23	0	Cuedc2	0	Txnl4a	0	Abi3bp	0	3830406C13Rik	0
Atl2	0	Adal	0	Il15ra	0	Crem	0	Cldn25	0	Sec24c	0
Wdr33	0	Sirpa	0	Ciz1	0	Crem	0	Kcnj15	0	Itih4	0
Smad2	0	Smox	0	St6galnac6	0	Osbpl1a	0	Mefv	0	Gnl3	0
Pias2	0	Smox	0	Gm6793	0	Ss18	0	Gm20319	0	Rnase2a	0
Trmt112	0	Cbfa2t2	0	Arhgap1	0	Lox	0	Ndufa7	0	Gm16617	0
Cep55	0	Cbfa2t2	0	Dnmt3b	0	AI837181	0	Tap1	0	Acin1	0
Gm19424	0	Cep250	0	Cbfa2t2	0	Zfyve27	0	H2-Q2	0	Tgm1	0
Tcf7l2	0	Nnat	0	Cep250	0	Banf1	0	H2-Q8	0	Dgkh	0
Tcf7l2	0	Pkig	0	Nnat	0	Mark2	0	Enpp5	0	Pcdh9	0
6720468P15Rik	0	Arfgap1	0	Nnat	0	Taf6l	0	Trem2	0	Commd6	0
Ppp6r3	0	Celf2	0	Pkig	0	Tmem216	0	Vav1	0	Dcstamp	0
Sipa1	0	Ehmt1	0	Arfgap1	0	Sorbs1	0	Wash	0	Oxr1	0
Taf6l	0	Sh3glb2	0	Nsun6	0	Il15ra	0	Wiz	0	Deptor	0
Sorbs1	0	Fnbp1	0	Arhgap21	0	Il1rn	0	Cfb	0	Mpst	0
Mllt10	0	Zeb2	0	Tmem8c	0	Gpsm1	0	Tnf	0	Pphln1	0
Dcaf17	0	Cd302	0	Trub2	0	Phyhd1	0	A530064D06Rik	0	Ano6	0
Gm6793	0	Tfpi	0	Swi5	0	Ciz1	0	Tgif1	0	Enpp2	0
Phf21a	0	Tmem87a	0	Ralgps1	0	Ciz1	0	Prkd3	0	Ly6a	0
Nusap1	0	Tmem87a	0	Lhx6	0	Pacsin3	0	Srsf7	0	Ly6h	0
Casc4	0	Gabpb1	0	Rbm18	0	Ckap5	0	Rab18	0	Plec	0
Ctdspl2	0	Prom2	0	Wipf1	0	Lmo2	0	Kif20a	0	Rbfox2	0
Usp8	0	Tasp1	0	Wipf1	0	Ctdspl2	0	Cidea	0	Rbfox2	0
Sirpa	0	Zmynd8	0	Chn1	0	Usp8	0	Crem	0	ChkbCpt1b	0
Sirpa	0	Nfatc2	0	Atf2	0	Bcl2l11	0	Crem	0	Kif21a	0
Mavs	0	Dido1	0	Tfpi	0	Sirpa	0	Osbpl1a	0	Hdac7	0
Smox	0	Spata5	0	Lrrc57	0	Prnd	0	Brd8	0	Hdac7	0
Eya2	0	Mbnl1	0	Lrrc57	0	Dynlrb1	0	Tmem173	0	Nde1	0
Stx16	0	Arnt	0	Trp53bp1	0	Romo1	0	Slc14a1	0	Ypel1	0
Rtel1	0	Ctss	0	Gabpb1	0	Src	0	Map4k2	0	Lpp	0
Dnajc5	0	Ap4b1	0	Kcnip3	0	Pkig	0	Bscl2	0	Dlg1	0
Pfkfb3	0	Clcc1	0	Nphp1	0	Mtg2	0	Gif	0	Pcyt1a	0
Inpp5e	0	Extl2	0	Gpcpd1	0	Ndor1	0	Tmem2	0	Rpl35a	0
Swi5	0	Tpd52	0	Gpcpd1	0	Zfp385b	0	Papss2	0	Tmem39a	0
Rbm18	0	Snx16	0	Ada	0	Ldlrad3	0	Lipn	0	Abi3bp	0
Nr6a1	0	Dnajc19	0	Rgs19	0	Cops2	0	Cep55	0	Cldn25	0
Nr4a2	0	Dnajc19	0	Mtfr1	0	Gabpb1	0	Wbp1l	0	Kcnj15	0
Tfpi	0	Hax1	0	Mynn	0	Fastkd5	0	Tcf7l2	0	Tnp2	0
Gyltl1b	0	Sprr3	0	Zfp639	0	Gfra4	0	Rbm4	0	Dnm1l	0
Meis2	0	Chil3	0	Jade1	0	Ndrg3	0	Gpr137	0	Tbx1	0
Tmem87a	0	Chil4	0	Mlf1	0	Slc35c2	0	Smc5	0	Gtpbp8	0
Tmem87a	0	Rap1gds1	0	Golph3l	0	Dido1	0	Ablim1	0	Phldb2	0
Lrrc57	0	Rap1gds1	0	Anp32e	0	Rgs19	0	Frmd4a	0	D16Ertd472e	0
Zscan29	0	Rabggtb	0	Lrif1	0	Rgs19	0	Il15ra	0	Tiam1	0
Cops2	0	Rabggtb	0	Sass6	0	Tnik	0	Il15ra	0	Brwd1	0
Gabpb1	0	Ccne2	0	Pla2g12a	0	P2ry1	0	Il15ra	0	Synj2	0
Gabpb1	0	Clta	0	Snx16	0	Schip1	0	Fam73b	0	Fgfr1op	0
Zfp661	0	Tyrp1	0	Dcun1d1	0	4933434E20Rik	0	Eng	0	Hmga1	0
Tmem230	0	Tmem54	0	Slc25a44	0	Pex11b	0	Cd59a	0	Fance	0
Tasp1	0	Hnrnpr	0	Dclre1b	0	Phtf1	0	Mpped2	0	Rrp1b	0
5430405H02Rik	0	Mthfr	0	Sars	0	Dram2	0	Bdnf	0	Agpat1	0
Slc35c2	0	Asph	0	Prkacb	0	Lrif1	0	Zfyve19	0	Lsm2	0
Dido1	0	Wwp1	0	Pars2	0	Zzz3	0	Haus2	0	H2-Q7	0
Rgs19	0	Sigmar1	0	Eps15	0	Tpd52	0	Sqrdl	0	Ccnd3	0
Pld1	0	Cd72	0	Pomgnt1	0	Ubap2l	0	Bcl2l11	0	Abcg8	0
Gpr160	0	Tardbp	0	5730409E04Rik	0	Ubap2l	0	Sirpa	0	Mlst8	0
D3Ertd751e	0	Trp73	0	Pum1	0	S100a9	0	Smox	0	Tsc2	0
4933434E20Rik	0	Mib2	0	Hnrnpr	0	Rnpc3	0	Smox	0	Tsc2	0
Pglyrp4	0	2700038G22Rik	0	Mthfr	0	Mttp	0	Dynlrb1	0	Mapk8ip3	0
Fmo5	0	Depdc5	0	Asph	0	Ccne2	0	Nnat	0	Mapk8ip3	0
Psrc1	0	Ociad1	0	Pdp1	0	Fbxl4	0	Pkig	0	Mapk8ip3	0
Clcc1	0	Mtf2	0	Tmem67	0	Il11ra1	0	Cd40	0	Telo2	0
Ssx2ip	0	Tmem175	0	Dctn3	0	Tyrp1	0	Cass4	0	Fam173a	0
Mgarp	0	Chfr	0	Whrn	0	Mier1	0	Arfgap1	0	Pigq	0
Gpr171	0	Sun1	0	Fbxo6	0	5730409E04Rik	0	Rtel1	0	Wiz	0
P2ry14	0	Dbf4	0	Pik3cd	0	AU040320	0	Camk1d	0	Slc39a7	0
Lmna	0	Naaa	0	Sri	0	Phc2	0	Arrdc1	0	Spats1	0
Dap3	0	Glmn	0	Slc25a40	0	Tmem54	0	Brd3	0	Ptprs	0
Ubap2l	0	Gak	0	Depdc5	0	Matn1	0	Ralgps1	0	Ptprs	0
Dclre1b	0	Gtf2ird1	0	Fgfr3	0	Mthfr	0	Rbm18	0	Atl2	0
Chil4	0	Gtf2ird1	0	Rbpj	0	Ctnnbip1	0	Orc4	0	Srsf7	0
Rnpc3	0	Zfp68	0	Tmem175	0	Acot7	0	Nmi	0	Slc8a1	0
Dnajb4	0	Ephb6	0	Fgfrl1	0	Ube2j2	0	Acvr1	0	Galnt1	0
Rabggtb	0	Mpp6	0	Hvcn1	0	Ube2j2	0	Atf2	0	Stard6	0
Clta	0	Immt	0	Sun1	0	Asph	0	Ctnnd1	0	Hdhd2	0
Nt5c1a	0	Tprkb	0	Sun1	0	Ccl27a	0	Mdk	0	Pqlc1	0
Ptp4a2	0	Atg7	0	Brat1	0	Fancg	0	Prr5l	0	Crem	0
Pum1	0	Hnrnpf	0	Eif2b4	0	Fam214b	0	Cd44	0	Crem	0
Hp1bp3	0	Clec4d	0	Ldb2	0	Lpar1	0	Rpap1	0	Usp14	0
Capzb	0	Snca	0	Rbm47	0	Zfp37	0	Lrrc57	0	Osbpl1a	0
Tnfrsf9	0	Phc1	0	Cox18	0	Nfib	0	Lrrc57	0	Osbpl1a	0
A430005L14Rik	0	Gpr19	0	Rchy1	0	Kif2c	0	Cops2	0	Celf4	0
Tnfrsf18	0	Rerg	0	Cnot6l	0	Artn	0	Uqcc1	0	Poli	0
Asph	0	Myadm	0	Glmn	0	Exo5	0	Wfdc12	0	Atp9b	0
Pdp1	0	Dmpk	0	Glmn	0	Depdc5	0	Slc35c2	0	Chka	0
Wwp1	0	Zfp428	0	Gak	0	Pi4k2b	0	Stau1	0	Unc93b1	0
Wwp1	0	Pnkp	0	Gak	0	Spp1	0	Fabp5	0	Cyb561a3	0
Sigmar1	0	Wnt11	0	Git2	0	Ankle2	0	Ttc14	0	Gif	0
Cd72	0	Acsm4	0	Anapc5	0	Sun1	0	D3Ertd751e	0	Tmem2	0
Astn2	0	Itgal	0	Anapc5	0	Sun1	0	D3Ertd751e	0	Lzts2	0
Nfib	0	Inpp5a	0	Gtf2ird1	0	Ankib1	0	Sema6c	0	Btrc	0
Rad54l	0	Eif3k	0	Cux1	0	Eif2b4	0	Ngf	0	Ppp6r3	0
St3gal3	0	Emp3	0	Zfp398	0	Slbp	0	Ap4b1	0	Mark2	0
Fbxo44	0	Tsku	0	Gng12	0	G3bp2	0	Phtf1	0	Fen1	0
Pik3cd	0	Mrpl48	0	Immt	0	Glmn	0	Wwtr1	0	Arhgap19	0
2700038G22Rik	0	Sox6	0	Hnrnpa2b1	0	Anapc5	0	P2ry14	0	Cuedc2	0
Klhl7	0	Defb4	0	Rab43	0	Gtf2ird1	0	Trim2	0	Zdhhc6	0
Dnajb6	0	Tom1	0	Tead4	0	Stard13	0	Dclk2	0	Gfra1	0
Yes1	0	Trmt1	0	Gpr19	0	Foxp2	0	Pear1	0	Il15ra	0
Rufy3	0	Arl2bp	0	C2cd5	0	Ephb6	0	Dclre1b	0	Cacnb2	0
Cxcl3	0	Pard6a	0	Zscan22	0	Zfp212	0	Cttnbp2nl	0	Etl4	0
Spp1	0	Pard6a	0	Lig1	0	Repin1	0	Chil4	0	Phyhd1	0
Lrrc8d	0	1810019D21Rik	0	Zfp180	0	Mmrn1	0	Sh3glb1	0	Ciz1	0
Rpap2	0	6430548M08Rik	0	Arhgef1	0	Nfu1	0	Rabggtb	0	Mapkap1	0
Rpap2	0	Def8	0	Fbxo27	0	Trnt1	0	Chchd7	0	Dab2ip	0
Mtf2	0	Mtus1	0	Josd2	0	Hnrnpf	0	Ccne2	0	Ckap5	0
Hvcn1	0	Cd97	0	Josd2	0	Mettl20	0	Ccne2	0	Arhgap1	0
Tmem248	0	B3gnt9	0	Sh3gl3	0	Reg3g	0	Epha7	0	Bdnf	0
Zscan21	0	Slc44a2	0	Sytl2	0	Wbp1	0	Tyrp1	0	Mavs	0
Dbf4	0	Tpbg	0	Sytl2	0	Dguok	0	Tyrp1	0	Csrp2bp	0
Prkag2	0	Ngp	0	Sytl2	0	Prok2	0	Tek	0	Gins1	0
Slc5a6	0	Tmem205	0	Ccdc90b	0	Ghrl	0	Ak4	0	Rspo4	0
Slc2a9	0	Aplp2	0	Lyrm1	0	Cacna1c	0	Pde4b	0	Slc52a3	0
Glmn	0	Fam118b	0	Lyrm1	0	Clec12b	0	Ttc39a	0	Dnmt3b	0
Gak	0	Dis3l	0	Hsd3b7	0	C2cd5	0	Ccdc23	0	Dynlrb1	0
Anapc5	0	Atp2c1	0	Eif3k	0	Zfp428	0	Lepre1	0	Dynlrb1	0
Mphosph9	0	Abhd14a	0	Zfp82	0	Josd2	0	Csf3r	0	Cep250	0
Ncor2	0	Dag1	0	Nipa2	0	Gtf2h1	0	Csf3r	0	Romo1	0
Stx2	0	Sh3kbp1	0	Nipa2	0	Ldha	0	Pum1	0	Epb4.1l1	0
Zfp68	0	Gpr64	0	Mef2a	0	Lins	0	Pum1	0	Pkig	0
Tmem184a	0	Phka2	0	Mef2a	0	Sytl2	0	Capzb	0	Gnas	0
Rnf6	0	Enox2	0	Sv2b	0	Tssc4	0	Mfap2	0	Rtel1	0
Repin1	0	Tmsb15l	0	Snord15b	0	Tnnt1	0	Mthfr	0	Rtel1	0
Mturn	0	Sgk3	0	Tomt	0	Fiz1	0	Clstn1	0	Celf2	0
Tprkb	0	Terf1	0	Sox6	0	Ube2m	0	Asph	0	Inpp5e	0
Ift122	0	Osgepl1	0	Palb2	0	Eif3k	0	Wwp1	0	Brd3	0
Hnrnpf	0	Nrp2	0	Spns1	0	Mef2a	0	Cntfr	0	Fcnb	0
Clec2g	0	Ccl20	0	Cd2bp2	0	Slco2b1	0	Sigmar1	0	Gtf3c4	0
Emp1	0	Dis3l2	0	Arhgef7	0	Plekhb1	0	Lpar1	0	Sh3glb2	0
Tcf7l1	0	Septin2	0	Fut10	0	Apbb1	0	Nfib	0	Swi5	0
Magi1	0	Serpinb10	0	Dctd	0	Calca	0	Nasp	0	Fbxw2	0
Magi1	0	Tnni1	0	Rab3a	0	Sox6	0	Ndufs5	0	Rbm18	0
Wnk1	0	Scyl3	0	Insl3	0	Knop1	0	Srrm1	0	Atf2	0
Wnk1	0	Dedd	0	Slc10a7	0	Sh2b1	0	Fbxo6	0	Rpap1	0
Clec4e	0	Idh1	0	Orc6	0	Zfp764	0	Fbxo44	0	Vps39	0
Klrb1b	0	Dbi	0	Cbfb	0	Dhx32	0	Mib2	0	Cops2	0
Zscan22	0	Tor1aip1	0	Nudt7	0	Sirt3	0	Mib2	0	Cops2	0
Zscan22	0	Adck3	0	Banp	0	Gtf2e2	0	Slc25a40	0	Fastkd5	0
Meis3	0	Map7	0	Dlc1	0	Nat2	0	2700038G22Rik	0	Gpcpd1	0
Gm19345	0	Cdk19	0	Clcn3	0	Nr2c2ap	0	Hadhb	0	Tasp1	0
Arhgef1	0	Cdk19	0	Klhl26	0	Slc10a7	0	Sh3bp2	0	Gm14391	0
Rasgrp4	0	Aes	0	Cd97	0	Arl2bp	0	Dcun1d4	0	Fabp5	0
Nosip	0	Mdm1	0	Bbs9	0	Ndrg4	0	Mtf2	0	Ttc14	0
Gtf2h1	0	Gls2	0	Scn3b	0	Cklf	0	Chfr	0	Bbs12	0
Ttc23	0	Timeless	0	Rdx	0	Nudt7	0	Brap	0	Plk4	0
Zfp710	0	BC005764	0	Sin3a	0	Def8	0	Ephb4	0	Dclk1	0
Nox4	0	Gas2l3	0	Sin3a	0	Gatad2a	0	Zscan21	0	Mbnl1	0
Sytl2	0	Tmpo	0	Parp6	0	Haus8	0	Sun1	0	Mbnl1	0
Usp47	0	Tmpo	0	Ccpg1	0	4921524J17Rik	0	Brat1	0	Schip1	0
Itgal	0	Socs2	0	D430036J16Rik	0	Cnot1	0	Abcf2	0	Il12a	0
Hsd3b7	0	Mon2	0	Rwdd2a	0	Slc12a4	0	Lcorl	0	Fbxw7	0
Rdh13	0	Eif4enif1	0	Clasp2	0	Galns	0	Tec	0	Clk2	0
Saa3	0	Eif4enif1	0	Glb1	0	Bace1	0	Tec	0	4933434E20Rik	0
Lrrc28	0	Rhbdd3	0	Yipf2	0	Rwdd2a	0	Rchy1	0	4933434E20Rik	0
Myo7a	0	Fancl	0	Acp5	0	Tfdp2	0	G3bp2	0	Tpm3	0
Nup98	0	Myh3	0	Senp8	0	Tfdp2	0	Naaa	0	Pex11b	0
Dcun1d3	0	Plscr3	0	Tpm1	0	Shisa5	0	Glmn	0	Pex11b	0
Mcemp1	0	Neurl4	0	Tcf12	0	Ngp	0	Tctn1	0	Pias3	0
Mfap3l	0	Timm22	0	Ppm1m	0	Ltf	0	Gtf2ird1	0	Dennd2d	0
Nat2	0	Tlcd1	0	Sema3b	0	Yipf2	0	St7	0	Lrif1	0
Cbfb	0	Lig3	0	Cmtm7	0	Ecsit	0	Hilpda	0	Mcoln2	0
Cbfb	0	Lig3	0	Wdr45	0	Ecsit	0	Ahcyl2	0	Pex2	0
Def8	0	Rara	0	Timp1	0	Tirap	0	Ahcyl2	0	Pex2	0
Afg3l1	0	Atp6v0a1	0	Phf6	0	Hmbs	0	Mest	0	Tpd52	0
Ankrd10	0	Nbr1	0	Fhl1	0	Dis3l	0	Ssbp1	0	Tpd52	0
Ankrd10	0	C130046K22Rik	0	Mamld1	0	Tpm1	0	Zfp398	0	Pear1	0
Cd97	0	Tlk2	0	Vma21	0	Snap91	0	Repin1	0	Ubap2l	0
Terf2	0	Sphk1	0	Taz	0	Atp2c1	0	1600020E01Rik	0	Dclre1b	0
Fuk	0	Grb10	0	Tmem164	0	Abhd14a	0	8430408G22Rik	0	Csf1	0
Galns	0	Pemt	0	Gpr64	0	Arpp21	0	Clec4d	0	Rabggtb	0
Mmp3	0	Mapk7	0	Porcn	0	Wdr45	0	Clec2i	0	Lhx8	0
Taf1d	0	Epn2	0	Enox2	0	Fhl1	0	Lrmp	0	Ccne2	0
Zfp809	0	Eif5a	0	Prrg1	0	Taz	0	Ppfibp1	0	Runx1t1	0
Parp6	0	Eif5a	0	Tmsb15b2	0	Ikbkg	0	Mettl20	0	Casp8ap2	0
Tfdp2	0	Dph1	0	Tsr2	0	Klhl15	0	Slc25a13	0	Tyrp1	0
Usp19	0	Abr	0	Adhfe1	0	Apoo	0	Cnot4	0	Mier1	0
Map4	0	Rad51d	0	Inpp4a	0	Nxt2	0	Cnot4	0	Yipf1	0
Als2cl	0	Dynll2	0	Stat1	0	Gpm6b	0	Tmem176b	0	Eps15	0
Glb1	0	Cacnb1	0	Carf	0	Gpm6b	0	Snca	0	Mknk1	0
Ccr3	0	Hap1	0	Glrx2	0	Mid1	0	Reg3g	0	Icmt	0
Tmem205	0	Hap1	0	Tor1aip2	0	Porcn	0	2310001H17Rik	0	Wwp1	0
Aqp9	0	Stat5b	0	Scyl3	0	Rpgr	0	Rerg	0	Dctn3	0
Dag1	0	Cdc27	0	Cops5	0	Septin6	0	Eps8	0	Sigmar1	0
Camp	0	Cdc27	0	Kctd18	0	Zfp280c	0	Eps8	0	Ccl19	0
Pth1r	0	Strada	0	Clk1	0	Arhgap4	0	Lig1	0	Fancg	0
Prickle3	0	Nol11	0	Orc2	0	Naa10	0	Pnkp	0	Cd72	0
Fhl1	0	Mif4gd	0	Idh1	0	Shroom2	0	Pnkp	0	Cd72	0
Slc6a8	0	Slc25a19	0	Atg9a	0	Amelx	0	Pih1d1	0	Lpar1	0
Armcx1	0	BC017643	0	Atg9a	0	Tfap2b	0	Bcat2	0	Nfib	0
Mum1l1	0	Dtnb	0	Insig2	0	Arid5a	0	Gtf2h1	0	St3gal3	0
Alas2	0	Pum2	0	Kcnk2	0	Inpp4a	0	Cyfip1	0	C77080	0
Gpr64	0	Fut8	0	Rcor3	0	Carf	0	Sytl2	0	Kif1b	0
Gpr64	0	Zc3h14	0	Rcor3	0	Dnajb2	0	Xndc1	0	Sri	0
Tmem255a	0	Serpina3f	0	Fbxo30	0	Septin2	0	Polr3e	0	C1qtnf7	0
Zfp280c	0	Klc1	0	Zbtb24	0	Tnnt2	0	Inpp5a	0	Pi4k2b	0
Zfp280c	0	Klc1	0	Herc4	0	Tor1aip2	0	Rdh13	0	Rbpj	0
Enox2	0	Btbd6	0	Dnajc12	0	Fam168b	0	Tnnt1	0	Arl9	0
Pja1	0	Timm9	0	Nup37	0	Ndufs1	0	Sae1	0	Spp1	0
Trmt2b	0	Numb	0	Ccdc53	0	Tor1aip1	0	Pou2f2	0	Cdc7	0
Osgepl1	0	Entpd5	0	Ptprr	0	Nit1	0	Plekhg2	0	Cdc7	0
Dnajb2	0	Vipas39	0	Grip1	0	Disp1	0	Zfp27	0	Taok3	0
Septin2	0	Wars	0	Cd63	0	Rcor3	0	Ffar2	0	P2rx7	0
Tnnt2	0	Bicd2	0	Septin10	0	Shprh	0	Ffar2	0	Rabgef1	0
Taf1a	0	Dapk1	0	Phyhipl	0	Tysnd1	0	Fxyd1	0	Sun1	0
Angel2	0	Cenpk	0	Med16	0	Ptbp1	0	Sphk2	0	Gpr146	0
Angel2	0	Paip1	0	Gng7	0	Ptbp1	0	Nipa2	0	Prom1	0
Ube2w	0	Eci2	0	Sirt6	0	Gls2	0	Cib1	0	Hopx	0
Lyg2	0	Sema4d	0	Cnot2	0	Wibg	0	Mrpl48	0	Naaa	0
Gm16894	0	Rnf44	0	Mon2	0	Gopc	0	Nup98	0	Lin54	0
Myo1b	0	Rnf44	0	Patz1	0	Vps26a	0	Gm1966	0	Glmn	0
Chpf	0	Rfesd	0	Ogdh	0	Susd2	0	Cyp2r1	0	Pus1	0
Pfkfb2	0	Erbb2ip	0	Ogdh	0	Casp14	0	Dcun1d3	0	Ptpn11	0
Nit1	0	Ang	0	Rnf130	0	Tcf3	0	Palb2	0	Zfp68	0
Disp1	0	Kcnrg	0	Cdkl3	0	Mybpc1	0	Sh2b1	0	Ssbp1	0
Vash2	0	Kctd9	0	Rapgef6	0	Tmpo	0	Sh2b1	0	Zfp862-ps	0
Rcor3	0	Acin1	0	Pik3r6	0	Socs2	0	F7	0	Repin1	0
Rcor3	0	Acin1	0	Mink1	0	Cnot2	0	F10	0	Fam221a	0
Rcor3	0	Oxr1	0	Myo18a	0	Eif4enif1	0	Prosc	0	Il17rc	0
Fyn	0	Kctd17	0	Tlcd1	0	Ogdh	0	Gtf2e2	0	Hnrnpf	0
Gp49a	0	Arhgap8	0	Zfp207	0	Upp1	0	Fkbp8	0	Clec4n	0
Tysnd1	0	Acvrl1	0	Lig3	0	Fbxw11	0	Slc10a7	0	Clec2i	0
Ank3	0	Zfp740	0	Bcas3	0	Ifi47	0	Tbc1d9	0	Emp1	0
Ank3	0	Npr3	0	Septin4	0	Gas7	0	Orc6	0	Arntl2	0
Fam13c	0	Ly6a	0	Gngt2	0	Arrb2	0	Pard6a	0	Cnot4	0
Kera	0	Sun2	0	Mlx	0	Mink1	0	Cd209b	0	Cnot4	0
Timeless	0	Kansl2	0	Vps25	0	Rpain	0	Cnot7	0	Cnot4	0
Timeless	0	Mcrs1	0	Cd300lg	0	Myo1c	0	Tecr	0	Tcf7l1	0
Pex3	0	Racgap1	0	C130046K22Rik	0	Ccl4	0	Slc12a4	0	Reg3g	0
Rnf146	0	Nde1	0	Sphk1	0	Septin4	0	Slc12a4	0	Pradc1	0
Cep57l1	0	Smpd4	0	Sphk1	0	Gngt2	0	Galns	0	Phc1	0
Cep57l1	0	Ccdc50	0	Rnf185	0	Sec14l1	0	BC018242	0	Gpr19	0
Tmpo	0	Fyttd1	0	Grb10	0	Hexdc	0	Ddx6	0	Meis3	0
Socs2	0	Abi3bp	0	Sec61g	0	Tug1	0	Sin3a	0	Arhgef1	0
Eif4enif1	0	Kcnj15	0	Ahsa2	0	Cobl	0	Sin3a	0	Arhgef1	0
Eif4enif1	0	Socs1	0	Chac2	0	Eif4a1	0	Tpbg	0	2310022A10Rik	0
Ccm2	0	Med15	0	Rhbdf1	0	Eif5a	0	Tfdp2	0	Pnkp	0
Mtif2	0	Comt	0	Nprl3	0	Inca1	0	Usp19	0	Gtf2h1	0
Havcr1	0	D16Ertd472e	0	Zfp672	0	Derl2	0	4931406C07Rik	0	Klhl25	0
Gas7	0	Fgfr1op	0	Flcn	0	Ccl3	0	Yipf2	0	Klhl25	0
Arrb2	0	Hmga1	0	Pemt	0	Fam134c	0	Tirap	0	Kcne3	0
Slc43a2	0	Adamts10	0	Mapk7	0	Gga3	0	Senp8	0	Anapc15	0
Gm11559	0	Rxrb	0	Derl2	0	Dtnb	0	Tpm1	0	Pgap2	0
Gm11567	0	Rxrb	0	Pigw	0	G2e3	0	Fbxo9	0	Polr3e	0
Mapt	0	Cyp39a1	0	Akap1	0	Hspa2	0	Atp2c1	0	Hsd3b7	0
Septin9	0	Crip3	0	Hap1	0	Fut8	0	Wdr45	0	Tacc2	0
Hexdc	0	Cebpzos	0	Polg2	0	Sipa1l1	0	Otud5	0	Inpp5a	0
Nf2	0	Tbc1d24	0	BC017643	0	Jdp2	0	Rp2h	0	Tspan32	0
Gas2l1	0	Traf7	0	Wdr35	0	Zc3h14	0	Fhl1	0	Slc22a18	0
Sun3	0	Tsc2	0	Fam49a	0	Ifi27	0	Eda	0	Pira7	0
Fignl1	0	Mapk8ip3	0	Mboat2	0	6430411K18Rik	0	Klhl4	0	Lilra6	0
2810442I21Rik	0	Tcf19	0	Nrcam	0	Btbd6	0	Gprasp1	0	Tnnt1	0
Canx	0	Prr3	0	Zc3h14	0	Zfp386	0	Nxt2	0	Fiz1	0
Fam114a2	0	Gpr115	0	Vrk1	0	Cbll1	0	Tmem164	0	Pou2f2	0
Zfp672	0	Slc29a1	0	Evl	0	Bcap29	0	Sh3kbp1	0	Ceacam2	0
Epn2	0	Slc29a1	0	Eif5	0	Tmem229b	0	Sh3kbp1	0	Ffar2	0
Prpsap2	0	Mdfi	0	Klc1	0	Entpd5	0	Tmem255a	0	Ffar2	0
Eif5a	0	Satb1	0	Pacs2	0	Clmn	0	Enox2	0	Nr1h2	0
Derl2	0	Sh3gl1	0	Rtn1	0	Grk6	0	Gyk	0	Cd37	0
Derl2	0	Tgif1	0	Nrde2	0	Dapk1	0	Txlng	0	Tjp1	0
Rffl	0	Cox7a2l	0	Wars	0	Tmem161b	0	Tlr7	0	l7Rn6	0
Krtap3-1	0	Kif20a	0	Cmah	0	Edil3	0	Sulf1	0	Tsku	0
Krtap1-5	0	Sncaip	0	Idnk	0	Gfm2	0	Casp8	0	Serpinh1	0
Krtap1-4	0	Mc5r	0	Fam172a	0	Taf9	0	Carf	0	Nup98	0
Krtap1-3	0	Pias2	0	Ankra2	0	Paip1	0	Ankzf1	0	Apbb1	0
Krtap4-1	0	Pqlc1	0	Pfkp	0	Tbc1d7	0	Stk16	0	Trim3	0
Krtap4-7	0	Celf4	0	Serpinb6a	0	4833439L19Rik	0	Dnajb2	0	Cyp2r1	0
Gm11563	0	Lox	0	Txndc5	0	Rnf44	0	Dis3l2	0	Calca	0
Krtap4-16	0	Spire1	0	Slc35b3	0	Spock1	0	Serpinb2	0	Dcun1d3	0
Krt33a	0	Ska1	0	Tbc1d7	0	Rad17	0	Tmem9	0	Sh2b1	0
Stat5b	0	Efemp2	0	4833439L19Rik	0	3830406C13Rik	0	Taf1a	0	Msx3	0
Cdc27	0	Nolc1	0	4833439L19Rik	0	Zswim8	0	Mybl1	0	Sirt3	0
Strada	0	Nolc1	0	3830406C13Rik	0	Fam208a	0	Ppp1r42	0	Map2k7	0
Cant1	0	Tcf7l2	0	3830406C13Rik	0	Sfmbt1	0	Rab17	0	Mcf2l	0
Ctage5	0	Tcf7l2	0	Sec24c	0	Cldn10	0	BC003331	0	Gpm6a	0
Hspa2	0	Tcf7l2	0	Egr3	0	Thoc7	0	Smg7	0	Hook2	0
Jdp2	0	Tdrd1	0	Acin1	0	Zfp219	0	Nit1	0	Hsf4	0
Evl	0	Aip	0	Cdadc1	0	Acin1	0	Adck3	0	Pard6a	0
Ppp2r5c	0	Sorbs1	0	Dmtn	0	Tdh	0	Disp1	0	Zfp821	0
Eif5	0	Egfl7	0	Commd6	0	Commd6	0	Disp1	0	6430548M08Rik	0
Klc1	0	Ciz1	0	Ly6e	0	Ednrb	0	Sgk1	0	Cd209b	0
Atp6v1c2	0	St6galnac6	0	Adck5	0	Sepp1	0	Sgk1	0	Gm15056	0
Entpd5	0	Ak1	0	Zfp740	0	Kctd17	0	Timeless	0	Adam9	0
Vipas39	0	Gsn	0	Fam105a	0	Troap	0	Timeless	0	Mtus1	0
Syne3	0	Dab2ip	0	Ncald	0	Tmbim6	0	Cd63	0	Clcn3	0
Nqo2	0	Gpd2	0	Arc	0	Tarbp2	0	Gopc	0	Clcn3	0
Rreb1	0	Tank	0	Cyhr1	0	Ywhaz	0	Septin10	0	Terf2	0
Rnf144b	0	Klhl41	0	Csf2rb2	0	Angpt1	0	Med16	0	Wdr59	0
Grk6	0	Dync1i2	0	Hdac10	0	Gsdmc	0	Mybpc1	0	Ilf3	0
Dapk1	0	Ckap5	0	Smagp	0	Trappc9	0	Tmpo	0	BC018242	0
Dapk1	0	Arhgap1	0	Map3k12	0	Eef1d	0	Cnot2	0	Zbtb44	0
Zfp322a	0	Arhgap1	0	Naa60	0	Cyhr1	0	Patz1	0	Usp2	0
Rnf44	0	Haus2	0	Mkl2	0	C030006K11Rik	0	Ogdh	0	Cadm1	0
Agtpbp1	0	Sema6d	0	Rpl35a	0	Pla2g6	0	Rtn4	0	Crabp1	0
Zfp934	0	Mavs	0	Senp7	0	Cyp2d22	0	Med7	0	Sin3a	0
3830406C13Rik	0	Crls1	0	Kcnj15	0	Mkl2	0	Cdkl3	0	Ccpg1	0
3830406C13Rik	0	Tpx2	0	Dnm1l	0	Crkl	0	Dhrs7b	0	Ccpg1	0
Fbxo34	0	Dynlrb1	0	Comt	0	St6gal1	0	Mink1	0	Irak1bp1	0
Cldn10	0	Pkig	0	Tbx1	0	Trp63	0	Slc43a2	0	Cspg5	0
Zfp219	0	Mtg2	0	Gramd1c	0	Dlg1	0	Bcas3	0	Keap1	0
Acin1	0	Mtg2	0	Hspa13	0	Tbx1	0	Skap1	0	Yipf2	0
Slc39a14	0	Rtel1	0	Synj1	0	Slc15a2	0	Nbr1	0	Yipf2	0
Commd6	0	Camk1d	0	Tsr3	0	D16Ertd472e	0	Unk	0	Ecsit	0
Adck5	0	Camk1d	0	Hmga1	0	Synj1	0	Septin9	0	AU019823	0
Pphln1	0	Surf1	0	Hmga1	0	Fgfr1op	0	Tmc8	0	Senp8	0
Larp4	0	Fam163b	0	Pde9a	0	Ddah2	0	Tmc8	0	Tpm1	0
Skp2	0	Fbxw2	0	Ndufa7	0	Ly6g6e	0	Slc16a3	0	Tcf12	0
D730001G18Rik	0	Rbm18	0	Nelfe	0	Dlk2	0	Tug1	0	Abhd14a	0
Plec	0	Nmi	0	Mrps10	0	Ccnd3	0	Cobl	0	Dag1	0
C030006K11Rik	0	Madd	0	Lclat1	0	Uhrf1	0	2810442I21Rik	0	Arpp21	0
Rbfox2	0	Meis2	0	Eml4	0	Eml4	0	Nprl3	0	Gripap1	0
Cenpm	0	Meis2	0	Atp6v0c-ps2	0	Mlst8	0	Cyfip2	0	Slc6a8	0
Plxnb2	0	Trp53bp1	0	Tbc1d24	0	Slc9a3r2	0	Cnot6	0	Klhl15	0
Kansl2	0	Gabpb1	0	Tbc1d24	0	Tead3	0	Zfp672	0	Eda	0
Krt81	0	Nphp1	0	Gpr115	0	Sapcd1	0	Zkscan17	0	Gprasp1	0
Krt72	0	Gpcpd1	0	Runx2	0	H2-T10	0	Mapk7	0	Mum1l1	0
Map3k12	0	Fam110a	0	Slc29a1	0	Mdfi	0	Epn2	0	Sh3kbp1	0
Smpd4	0	Rbm39	0	Dhx57	0	Atl2	0	Eif5a	0	Mid1	0
Fyttd1	0	Rgs19	0	Wac	0	Rbbp8	0	Camta2	0	Ppp1r3f	0
Ildr1	0	Rgs19	0	Wdr33	0	Galnt1	0	Derl2	0	Zfp280c	0
Abi3bp	0	Lrrcc1	0	Kif20a	0	2410004N09Rik	0	Nol11	0	Zfp280c	0
Gm10229	0	Tnik	0	Psd2	0	A730017C20Rik	0	Abca6	0	Gyk	0
Kcnj15	0	Mme	0	Stard6	0	Gnal	0	Slc25a19	0	Phka1	0
Dnm1l	0	Pex11b	0	Pias2	0	Mbp	0	Dtnb	0	Cysltr1	0
Dgcr2	0	Papss1	0	Pqlc1	0	Crem	0	Itsn2	0	Armcx2	0
Krtap22-2	0	Pex2	0	Pqlc1	0	Crem	0	Sypl	0	Tsr2	0
Krtap11-1	0	Dcun1d1	0	Crem	0	Usp14	0	Daam1	0	Tlr7	0
Synj1	0	Wwtr1	0	Crem	0	Gm94	0	Jdp2	0	Sgk3	0
Brwd1	0	Atxn7l2	0	Dtwd2	0	Suv420h1	0	Ifi27	0	Ly96	0
Synj2	0	Rpl34	0	Ska1	0	Lipm	0	Klc1	0	Il1rl1	0
Tulp4	0	Npnt	0	Suv420h1	0	Cep55	0	Nin	0	Coq10b	0
1600012H06Rik	0	Rabggtb	0	Chka	0	Lzts2	0	Entpd5	0	Carf	0
Hmga1	0	Rabggtb	0	Men1	0	Wbp1l	0	Cdyl	0	Ankzf1	0
Hmga1	0	Ccne2	0	Trmt112	0	Slk	0	Fam172a	0	Dis3l2	0
Mapk14	0	Fbxl4	0	Wbp1l	0	Ppp6r3	0	Fam172a	0	Ramp1	0
Ager	0	Fbxl4	0	Tcf7l2	0	Tcirg1	0	Ssbp2	0	Septin	0
Dlk2	0	Gm10591	0	Dpf2	0	Fam89b	0	Eci2	0	Cops5	0
Uhrf1	0	Ak4	0	Mark2	0	Stx3	0	Rnf44	0	Fam168b	0
Uhrf1	0	Pabpc4	0	Taf6l	0	Cbwd1	0	Hk3	0	Dbi	0
Serac1	0	Ptp4a2	0	Il15ra	0	Sorbs1	0	Erbb2ip	0	Pou2f1	0
Qk	0	Pum1	0	Mllt10	0	Cuedc2	0	Trappc13	0	Ifi202b	0
Tbc1d24	0	Gpn2	0	Etl4	0	4930506M07Rik	0	Trappc13	0	Adck3	0
Tsc2	0	Pafah2	0	Gsn	0	Il15ra	0	3830406C13Rik	0	Fbxo30	0
Nudt3	0	Paqr7	0	Dab2ip	0	Il15ra	0	3830406C13Rik	0	Tysnd1	0
Cbs	0	Hp1bp3	0	Dab2ip	0	Mllt10	0	Gng2	0	Dnajc12	0
Prr3	0	Hp1bp3	0	Zeb2os	0	Mllt10	0	Gng2	0	Tmcc3	0
Slc29a1	0	Ube2j2	0	Nup35	0	Tsc1	0	Ear1	0	Tspan8	0
Sh3rf2	0	Asph	0	Slc43a1	0	Dolpp1	0	Acin1	0	Mdm1	0
Ss18	0	Sigmar1	0	Pacsin3	0	St6galnac6	0	Acin1	0	Mdm1	0
AI837181	0	Nfib	0	Ckap5	0	Tor2a	0	Ripk3	0	Cd63	0
Il33	0	Rad54l	0	AV039307	0	Gsn	0	9930012K11Rik	0	Myb	0
Cep55	0	Mast2	0	Smox	0	Dapl1	0	Dcstamp	0	Med16	0
Slk	0	Exo5	0	Prnd	0	Osbpl6	0	Adck5	0	Adamtsl5	0
Tcf7l2	0	Lck	0	Sec23b	0	Nup35	0	Pphln1	0	Rhbdd3	0
Tdrd1	0	Szrd1	0	Gins1	0	Slc43a1	0	Pde1b	0	Ccm2	0
Dpf2	0	Mfn2	0	Nsfl1c	0	Arhgap1	0	Skp2	0	Ccm2	0
Rtn3	0	Fbxo6	0	Map1lc3a	0	Muc15	0	Npr3	0	Irf1	0
Kcnip2	0	Fbxo6	0	Romo1	0	Nusap1	0	Ywhaz	0	Dhrs7b	0
Nmt2	0	Fbxo44	0	Nnat	0	Tubgcp4	0	Enpp2	0	Gas7	0
Ssb	0	Mmp23	0	Rprd1b	0	Tubgcp4	0	Plec	0	Ctc1	0
Hoxd13	0	2700038G22Rik	0	Pkig	0	Sirpa	0	Sun2	0	Phf23	0
Ckap5	0	Dnajb6	0	Pfdn4	0	Smox	0	Hdac10	0	Atp2a3	0
Arhgap1	0	Depdc5	0	Gm14306	0	Smox	0	Hdac10	0	Myo1c	0
Casc4	0	Whsc1	0	Gm14391	0	Prnd	0	ChkbCpt1b	0	Timm22	0
Slx4ip	0	Rbpj	0	Arfgap1	0	Nsfl1c	0	Kansl2	0	Bcas3	0
Mgme1	0	Limch1	0	Rtel1	0	Map1lc3a	0	Kansl2	0	Vps25	0
Sec23b	0	Cdc7	0	Inpp5e	0	Mtg2	0	Ciita	0	Fmnl1	0
Tgif2	0	Fgfrl1	0	Brd3	0	Camk1d	0	Nde1	0	Unk	0
Stx16	0	Taok3	0	Lhx6	0	Abi1	0	Ypel1	0	Sec14l1	0
Gm14306	0	Brap	0	Lhx6	0	Spopl	0	Tmem39a	0	Slc16a3	0
Gm14391	0	Rabgef1	0	Rbm18	0	Ehmt1	0	Dgcr2	0	Cobl	0
Rtel1	0	Ephb4	0	Madd	0	Traf2	0	Pigp	0	Itk	0
Rtel1	0	Zscan21	0	Gyltl1b	0	Brd3	0	Tiam2	0	Sec24a	0
Celf2	0	Sun1	0	Cd44	0	Ralgps1	0	Rpl3l	0	Zfp672	0
Dnlz	0	Cldn12	0	Meis2	0	Nr6a1	0	Fance	0	Zfp672	0
Brd3	0	Cd36	0	Lrrc57	0	Gpr155	0	Fance	0	Mapk7	0
Brd3	0	Abcf2	0	Gabpb1	0	Tfpi	0	Trim26	0	Mapk7	0
Stxbp1	0	Slbp	0	Gpcpd1	0	4833423E24Rik	0	Lclat1	0	Tnfsf12Tnfsf13	0
Rbm18	0	Slbp	0	Fam110a	0	Mapk8ip1	0	Cebpzos	0	Alox12e	0
Rbm43	0	Rbm47	0	Arfrp1	0	Aqr	0	Mapk8ip3	0	Camta2	0
Gyltl1b	0	Apbb2	0	Arfrp1	0	Gabpb1	0	Haghl	0	Emc6	0
Caprin1	0	Rchy1	0	Rgs19	0	Gabpb1	0	Fam173a	0	Rnaseh1	0
Lrrc57	0	Cnot6l	0	Gpr160	0	Prom2	0	Pigq	0	Daam1	0
Ttbk2	0	Acads	0	Gpr160	0	Fastkd5	0	Wiz	0	Fut8	0
Kcnip3	0	Anapc5	0	Plk4	0	Gpcpd1	0	Prr3	0	Jdp2	0
Prom2	0	Anapc5	0	Kcnab1	0	Gss	0	Foxp4	0	Gstz1	0
Gpcpd1	0	Anapc5	0	Fbxw7	0	Ada	0	Prepl	0	Zc3h14	0
Rbm39	0	Scarb1	0	S100a14	0	Gm14391	0	Camk2a	0	Ifi27	0
Rbm39	0	Smurf1	0	Pogz	0	Gm14431	0	Pqlc1	0	Ralgapa1	0
Nfatc2	0	Rnf6	0	Sema6c	0	Arfrp1	0	Crem	0	Sel1l	0
Aurka	0	Tia1	0	Golph3l	0	Bbs12	0	Osbpl1a	0	Wars	0
Arfrp1	0	8430408G22Rik	0	Ap4b1	0	Plk4	0	Tmem173	0	Ippk	0
Gpr160	0	Clec2g	0	Phtf1	0	Schip1	0	Cyb561a3	0	Aspn	0
Ttc14	0	Tmem176b	0	Dram2	0	Arhgef2	0	Lzts2	0	Grk6	0
Jade1	0	Crbn	0	Psrc1	0	1700094D03Rik	0	Pdcd4	0	Fam172a	0
Jade1	0	Gapdh	0	Clcc1	0	Sprr2b	0	Vps51	0	Gfm2	0
Pogz	0	Ntf3	0	Papss1	0	Sprr2f	0	Ms4a2	0	Taf9	0
Anp32e	0	Tead4	0	Tpd52	0	Sprr2g	0	Ms4a2	0	4833439L19Rik	0
Phtf1	0	Gpr19	0	Tpd52	0	Pogz	0	Tjp2	0	Rnf44	0
Pla2g12a	0	Recql	0	Dnajc19	0	Pias3	0	Ablim1	0	Rnf44	0
Lef1	0	Myadm	0	Mgarp	0	Gdap2	0	Ucma	0	Rad17	0
Papss1	0	Tsen34	0	Exosc8	0	Pitx2	0	Clic3	0	3830406C13Rik	0
Snx16	0	Zscan22	0	Wwtr1	0	Gpr87	0	Egfl7	0	3830406C13Rik	0
Ect2	0	Zfp180	0	Golim4	0	Golim4	0	Ciz1	0	Snora31	0
Phc3	0	Zfp428	0	Dclk2	0	Slc25a44	0	St6galnac6	0	Gng2	0
Wwtr1	0	BC024978	0	Dclk2	0	Ubap2l	0	St6galnac6	0	Cpq	0
Sycp1	0	Dyrk1b	0	Nudt17	0	Sprr1b	0	St6galnac6	0	Ly6e	0
Il11ra1	0	Lgals6	0	Sycp1	0	Csf1	0	Ak1	0	Gcat	0
Dnajc6	0	Zfp568	0	Fnbp1l	0	Rpl34	0	Nek6	0	Parvg	0
Mier1	0	Pih1d1	0	Dnajb4	0	Rabggtb	0	Gpd2	0	Eef1d	0
Zmym6	0	Lins	0	Fam73a	0	Yipf1	0	Pacsin3	0	Cyhr1	0
Pum1	0	Picalm	0	Chchd7	0	Pabpc4	0	Arhgap1	0	Cenpm	0
Pafah2	0	Picalm	0	Ccne2	0	Zmym6	0	Mpped2	0	Cpt1b	0
Pafah2	0	Anapc15	0	Il11ra1	0	Tmem54	0	Ctdspl2	0	Racgap1	0
Capzb	0	Eef2k	0	Mier1	0	Ptp4a2	0	Ctdspl2	0	Dgcr6	0
Emc1	0	Itgal	0	Hyi	0	Bai2	0	Ap5s1	0	St6gal1	0
Mfap2	0	Tnnt3	0	Lepre1	0	Ube2j2	0	Smox	0	Ildr1	0
Asph	0	Tnnt1	0	Ptp4a2	0	Asph	0	Slc52a3	0	B4galt4	0
Pdp1	0	Fiz1	0	Paqr7	0	Wwp1	0	Cep250	0	Cd200r4	0
Wwp1	0	AI987944	0	Capzb	0	Whrn	0	Nnat	0	Cd200r3	0
Fam219a	0	Cd37	0	Wwp1	0	Skint9	0	Cd40	0	Pdxdc1	0
Zfp37	0	Sphk2	0	Sigmar1	0	Artn	0	Pfdn4	0	Tbx1	0
Dock7	0	Hps5	0	Sigmar1	0	St3gal3	0	Mtg2	0	Slc15a2	0
Osbpl9	0	Nipa2	0	Zfp37	0	Srrm1	0	Mtg2	0	Gramd1c	0
Osbpl9	0	Myo7a	0	Whrn	0	C1qc	0	Rtel1	0	D16Ertd472e	0
Rad54l	0	Serpinh1	0	Tle1	0	Pla2g2f	0	Nsun6	0	Hmga1	0
Zfp691	0	Lrrc51	0	Podn	0	Slc25a40	0	Gpr155	0	Hmga1	0
Hpca	0	Nup98	0	Nasp	0	Cad	0	Slc39a13	0	Hmga1	0
Ubxn10	0	Sox6	0	Ppp1r8	0	Tmem175	0	Meis2	0	Tap1	0
Szrd1	0	Knop1	0	Rps6ka1	0	Slc8b1	0	Meis2	0	Trim26	0
Fbxo6	0	Arhgap17	0	Pdik1l	0	Slc8b1	0	Gabpb1	0	Trem2	0
Sema3a	0	Arhgap17	0	Pdpn	0	Oas1f	0	Mkks	0	Lpin2	0
2700038G22Rik	0	Spns1	0	Fbxo6	0	Zscan21	0	Bcl2l1	0	Lclat1	0
Cdc7	0	Irf7	0	Kcnab2	0	Prkag2	0	Ada	0	Rasgrp3	0
Chfr	0	Trmt1	0	Prdm16	0	Prkag2	0	Arfrp1	0	Eml4	0
Vkorc1l1	0	Tnpo2	0	Hgf	0	Atp8a1	0	Rgs19	0	Snhg9	0
Brat1	0	Adcy7	0	Klhl7	0	Glmn	0	Gpr160	0	Haghl	0
Uspl1	0	Rbl2	0	Abhd1	0	Gak	0	Gpr160	0	H2-Ea-ps	0
Cd36	0	Cbfb	0	Depdc5	0	Crybb3	0	Bbs12	0	Msh5	0
Slc5a6	0	Zfp821	0	Fip1l1	0	Gtf2i	0	Mme	0	H2-T10	0
Lcorl	0	Zfp1	0	Exoc1	0	Gtf2ird1	0	Tpm3	0	Sh3gl1	0
Rbm47	0	Afg3l1	0	Lrrc8d	0	Gtf2ird1	0	Tspan2	0	Fez2	0
Lnx1	0	Ankrd10	0	Cdc7	0	Cux1	0	Clcc1	0	A730017C20Rik	0
Crlf2	0	Nek3	0	Tmem175	0	Repin1	0	Extl2	0	Iigp1	0
Git2	0	Scoc	0	Chfr	0	Mpp6	0	Sass6	0	Camk2a	0
Ncf1	0	4921524J17Rik	0	Zscan21	0	Snx10	0	Ssx2ip	0	Pias2	0
Zfand2a	0	Ldlr	0	Zfp12	0	Kbtbd8	0	Zzz3	0	Crem	0
Stard13	0	Ldlr	0	Ankib1	0	8430408G22Rik	0	Tpd52	0	Tmem241	0
Repin1	0	Bbs9	0	Adam22	0	Hnrnpf	0	Hps3	0	Osbpl1a	0
Mpp6	0	Cadm1	0	Prkag2	0	Rad52	0	Phc3	0	Osbpl1a	0
Hoxa11os	0	Fam214a	0	Lnx1	0	Iffo1	0	Dclk2	0	Slc14a1	0
Gng12	0	Tfdp2	0	Cox18	0	2700089E24Rik	0	Pear1	0	Zdhhc24	0
Immt	0	Tfdp2	0	G3bp2	0	Arntl2	0	Slc25a44	0	AI837181	0
Dctn1	0	Ryk	0	Glmn	0	Mettl20	0	Chchd7	0	Atl3	0
Brpf1	0	Exog	0	Glmn	0	Sgce	0	Fbxl4	0	Cyb561a3	0
Il17re	0	Tmem205	0	Stx2	0	Tmem176b	0	Unc13b	0	Cep55	0
Hnrnpf	0	Tirap	0	Gtf2ird1	0	Pradc1	0	Ak4	0	Sfxn3	0
Clec2g	0	Foxred1	0	Nrf1	0	Rab43	0	Dhrs3	0	Wbp1l	0
Arntl2	0	Nlrx1	0	Repin1	0	Chchd6	0	Nppa	0	Cnnm2	0
Tmem176b	0	Nnmt	0	Dctn1	0	Foxp1	0	Dffa	0	Gpr137	0
Prickle2	0	Senp8	0	Cntn4	0	C2cd5	0	Tnfrsf25	0	Taf6l	0
Ccdc77	0	Polr2m	0	Setmar	0	Zfp180	0	Ube2j2	0	Nt5c2	0
Phc1	0	Tcf12	0	Hnrnpf	0	Dmkn	0	Asph	0	Nsmf	0
Pex5	0	U2surp	0	2700089E24Rik	0	Klk11	0	Sigmar1	0	Nsmf	0
2310001H17Rik	0	Pth1r	0	Mrps33	0	Tead2	0	Zfp37	0	Tsc1	0
Gpr19	0	Fyco1	0	Osbpl3	0	Htatip2	0	Dock7	0	Dolpp1	0
Gprc5d	0	Wdr45	0	Hoxa9	0	Tm2d3	0	B4galt2	0	Ciz1	0
Recql	0	Tfe3	0	Crbn	0	Aen	0	St3gal3	0	Sh2d3c	0
Sox5	0	Taz	0	Pex5	0	Sytl2	0	Exo5	0	Mapkap1	0
Zscan22	0	Eda	0	Cd27	0	Anapc15	0	Pdpn	0	Dcaf17	0
Arhgef1	0	Gprasp1	0	Gpr19	0	Pgap2	0	Pik3cd	0	Arhgap1	0
Prc1	0	Tmem164	0	Rerg	0	Eef2k	0	Espn	0	Bcl2l11	0
Fchsd2	0	Mid1	0	C2cd5	0	Lrrc56	0	Kcnab2	0	Smox	0
Pde2a	0	Tmem255a	0	Sox5	0	Cd151	0	Slc25a40	0	Crls1	0
Eef2k	0	Cysltr1	0	Tsen34	0	Lsp1	0	Add1	0	Mgme1	0
Tmem80	0	Tceal8	0	Zscan22	0	Tnnt1	0	Slit2	0	Dnmt3b	0
Tspan4	0	Morf4l2	0	BC024978	0	Sae1	0	Enoph1	0	Cep250	0
Lsp1	0	Cd44	4328.76	C030039L03Rik	0	Zfp27	0	Aff1	0	Pkig	0
Arhgap33	0	Gfm2	830.199	Fbxo27	0	Fxyd1	0	Tmem175	0	Pfdn4	0
Hpn	0	S100a8	784.174	Prc1	0	Svip	0	Tmem175	0	Stx16	0
Nucb1	0	C77080	636.728	Picalm	0	Lrrc28	0	Cpsf4	0	Gnas	0
Mef2a	0	Idi2	584.496	Picalm	0	Tsku	0	Slbp	0	Mtg2	0
Kif7	0	Tfe3	549.776	Xndc1	0	Lrrc51	0	Cnot6l	0	Arfgap1	0
Myo7a	0	Ubap2l	543.054	Tufm	0	Nup98	0	Glmn	0	Rtel1	0
Nup98	0	Tor1aip2	528.512	Cd151	0	Hbb-y	0	Stx2	0	Rtel1	0
Apbb1	0	Dhrs2	462.291	Tnnt1	0	Sox6	0	Gtf2ird1	0	Tpd52l2	0
Trim3	0	Kirrel	402.558	Sae1	0	Sox6	0	Rnf6	0	Gtf3c5	0
Sox6	0	Krt6b	359.334	Klc3	0	Arhgap17	0	Repin1	0	Trub2	0
Knop1	0	Ralgds	280.569	Zfp27	0	Sirt3	0	Repin1	0	Ralgps1	0
Deaf1	0	Neu2	237.921	Fxyd5	0	Irf7	0	Tmem176a	0	Cwc22	0
Alg11	0	Tslp	192.41	Fxyd5	0	Nap1l4	0	Mpp6	0	Cd82	0
Fut10	0	Arhgef1	190.003	Cpt1c	0	Fut10	0	Chn2	0	Prr5l	0
Dctd	0	S100a9	183.43	Nucb1	0	Fut10	0	Mitf	0	Meis2	0
Slc10a7	0	Gm5414	165.663	Sphk2	0	Casp3	0	Trnt1	0	Plcb2	0
Tbc1d9	0	Gtf2ird1	164.064	l7Rn6	0	Orc6	0	Lpar5	0	Fastkd5	0
Papd5	0	Suv420h1	158.351	Myo7a	0	Papd5	0	2700089E24Rik	0	Trpc4ap	0
Papd5	0	Spp1	136.012	Plekhb1	0	Cklf	0	Ube2h	0	Slc35c2	0
Adcy7	0	Krt6a	128.373	Nup98	0	Pard6a	0	Mrps33	0	Stau1	0
Rbl2	0	Rab11fip3	108.057	Sox6	0	Nudt7	0	Elmod3	0	Gpr160	0
Pard6a	0	Cxcr2	103.473	Arhgap17	0	Def8	0	Klra15	0	Zfp639	0
Banp	0	Mtif3	102.926	Arhgap17	0	Ankrd10	0	Gpr19	0	Bbs12	0
Def8	0	Slc8b1	98.8554	Cln3	0	Dcun1d2	0	Rerg	0	Mbnl1	0
Def8	0	Tdgf1	96.7771	Cd2bp2	0	Dcun1d2	0	Myadm	0	Adar	0
Capn9	0	Cd84	92.1611	Rnh1	0	Cnot7	0	Zscan22	0	Adar	0
Dcun1d2	0	Pcsk7	90.845	Irf7	0	Rfxank	0	Lig1	0	Otud7b	0
Clcn3	0	Sprr2a1	86.9173	Irf7	0	Ddx19b	0	Kcnn4	0	Phtf1	0
Clcn3	0	Sprr2a1	85.9408	Ano1	0	Kbtbd3	0	Cic	0	Ssx2ip	0
Cd97	0	Saa1	77.454	Alg11	0	Slc44a2	0	Zfp60	0	Dcun1d1	0
Irx3	0	Fam114a2	72.114	Nr2c2ap	0	Smarca4	0	Gmfg	0	Slc25a44	0
Slc44a2	0	Sprr3	71.5044	Tom1	0	BC018242	0	Sirt2	0	Hist2h2aa2	0
Kirrel3	0	Ugt8a	67.3243	Slc10a7	0	C1qtnf5	0	Josd2	0	Fbxl4	0
Sin3a	0	Tmprss11bnl	66.6738	Arl2bp	0	Ubl7	0	Sytl2	0	Clta	0
Sin3a	0	Tubgcp4	65.159	Gpr56	0	Parp6	0	Tgfb1i1	0	Msantd3	0
Ccpg1	0	Pdlim5	62.4779	Pard6a	0	Parp6	0	Pkp3	0	Mier1	0
Zfp949	0	Il24	62.3754	Pard6a	0	Fam214a	0	Tmem80	0	Elovl1	0
Clasp2	0	Ppbp	59.4566	1810019D21Rik	0	Rwdd2a	0	Cd151	0	Zmym6	0
Keap1	0	Zscan21	58.7013	Zfp821	0	4930520O04Rik	0	Tnnt3	0	Phc2	0
Yipf2	0	LOC100861978	57.6175	Pard3	0	Glb1	0	Tssc4	0	Ptp4a2	0
Yipf2	0	LOC100861978	56.0474	Dcun1d2	0	Keap1	0	Cox6b2	0	Capzb	0
Tmem205	0	Lcn2	52.2847	Adam5	0	Yipf2	0	Cox6b2	0	Asph	0
Tpm1	0	Akr1c18	51.3086	Il15	0	Tmprss4	0	Ccdc9	0	Asph	0
Ppp2r3a	0	Aldh1a3	50.5503	Scoc	0	Islr2	0	Sae1	0	Cd72	0
Tex264	0	Ltf	49.4973	Cnot1	0	Tcf12	0	Ceacam1	0	Ppp1r8	0
Dag1	0	Elf2	47.0333	Taf1d	0	Tcf12	0	Zfp82	0	Srrm1	0
Wdr45	0	4933409K07Rik	46.6995	BC018242	0	Sema3b	0	Lsr	0	Mfn2	0
Tfe3	0	Il33	45.1666	Vwa5a	0	Pth1r	0	Hpn	0	Pik3cd	0
Uba1	0	Wfdc12	44.5024	Ccpg1	0	Pdcd6ip	0	Atf5	0	Tmem201	0
Taz	0	Tmem45b	43.967	Cacna2d2	0	Uba1	0	Nucb1	0	Slc25a40	0
Heph	0	Pacs2	43.4768	Als2cl	0	Gria3	0	Svip	0	Rbpj	0
Armcx1	0	Fam53b	43.2281	Keap1	0	Slc6a8	0	Mef2a	0	Lrrc8d	0
Gprasp1	0	Lce3a	41.4701	Yipf2	0	Eda	0	Blm	0	Chfr	0
Gprasp1	0	Ccl9	41.3122	Tmem205	0	Mum1l1	0	Aamdc	0	Slc8b1	0
Pak3	0	Krt13	40.4151	Tmem205	0	Gpr64	0	Tsku	0	Brat1	0
Ace2	0	Irg1	39.6576	Dis3l	0	Mid1	0	Nup98	0	Zfp12	0
Rpgr	0	Alox8	36.8795	Acy1	0	Mospd1	0	Nup98	0	Uspl1	0
Enox2	0	Psca	34.9783	2010315B03Rik	0	Renbp	0	Palb2	0	Cldn12	0
Enox2	0	Actg2	34.3799	Tfe3	0	Prrg1	0	Arhgap17	0	Poln	0
Arhgap4	0	Tnip1	34.0947	Mtm1	0	Shroom2	0	Dhx32	0	Poln	0
Slc10a3	0	Acer2	34.0443	Apoo	0	Septin7	3658.16	Deaf1	0	Cxcl11	0
Cysltr1	0	Tmprss11d	33.4064	Klhl4	0	Ttpal	2339.99	Nap1l4	0	Kdm2b	0
Psmd10	0	Gtf2ird1	32.4375	Bhlhb9	0	Caprin1	1462.65	Nap1l4	0	Stx2	0
Maged2	0	Ptp4a3	31.7252	Ngfrap1	0	Fam53b	893.751	Nat2	0	Gtf2i	0
Txlng	0	Zfp568	31.6895	Mum1l1	0	Ebf2	800.63	Trmt1	0	Gtf2ird1	0
Erdr1	0	Sdccag3	31.5721	Ace2	0	Nqo2	440.575	Banp	0	Smurf1	0
Septin7	819.776	Crlf3	31.5117	Gpm6b	0	Ubap2l	377.816	Dcun1d2	0	Mpp6	0
Sprr2f	698.977	H2-Eb1	31.0977	Mid1	0	Gas7	309.558	Rbpms	0	Gng12	0
Hnrnpa1	646.504	Mapk7	30.4245	Mid1	0	Phc1	278.54	Clcn3	0	Immt	0
Rbm26	493.855	Cldn17	29.8338	Tbc1d25	0	G3bp2	245.203	Clcn3	0	Slc41a3	0
H2-Aa	442.356	Tpm1	29.6737	Enox2	0	Mtf2	239.536	Psd3	0	Hnrnpf	0
Cd44	403.61	2300002M23Rik	29.646	Enox2	0	Ddx19b	221.13	Rfxank	0	Clec4b1	0
Galnt6	378.693	Krt4	29.6196	Arhgap4	0	Hdac9	192.35	Haus8	0	Clec4a2	0
Zfp182	371.019	Mmp12	29.1485	Dcx	0	Rabggtb	188.337	Wdr59	0	Clec2i	0
Tslp	340.786	Prnd	27.7587	Txlng	0	Trmt112	165.661	Kars	0	Arntl2	0
S100a8	283.133	Ccl24	26.8313	Erdr1	0	Gstz1	165.489	Vwa5a	0	Mettl20	0
Tug1	265.863	Gpr151	26.1989	Asph	602.951	Asb1	162.002	Bace1	0	Sgce	0
Alg11	255.462	Mettl7a3	25.5276	Cyld	559.092	Myo7a	131.561	Cadm1	0	Dlx5	0
Idi2	246.015	Zfp672	25.5178	Ddx19b	544.463	Nbr1	97.7067	Ccpg1	0	Zfp467	0
Tsc1	215.735	Ssbp1	24.6468	Dst	420.137	Mib2	73.7519	Ccpg1	0	Dok1	0
Map4k2	174.237	Krt16	24.1164	Ddx6	413.971	Sytl2	57.1222	Rwdd2a	0	Wbp1	0
S100a9	164.928	Stox2	23.9975	Sulf2	335.353	Fcgr2b	55.2479	Tfdp2	0	Gpr19	0
Mtfr1	156.916	Gm5416	23.3706	Nrxn2	321.915	Osbpl6	51.3551	Map4	0	Gpr19	0
Suz12	149.087	Rpl19	23.2726	Usp6nl	168.374	Agpat1	50.1542	Glb1	0	Rerg	0
Dhrs2	147.661	Wfdc17	23.1921	Tbc1d24	159.724	Dock9	48.2819	Exog	0	Zscan22	0
Chil3	140.139	Uox	23.0862	Tmem255a	142.311	Hp1bp3	44.4521	Keap1	0	Cic	0
Krt6b	135.334	Tmprss11g	22.9425	Slc39a14	97.523	Tec	40.4512	Tirap	0	Zfp568	0
Il24	117.287	H2-Aa	22.3286	Slc39a14	94.4771	Pear1	35.0538	AU019823	0	Zfp568	0
2310034C09Rik	113.932	Pqlc1	22.2717	Prdm16	88.3585	Mfi2	34.0442	Wdr61	0	Josd2	0
Sprr2a1	111.501	Nfe2l1	21.846	Pum2	86.7409	Phc3	32.3389	Neo1	0	Htatip2	0
Sprr2a1	111.482	Ifitm1	21.5417	Sirpa	79.303	Col9a1	32.1347	Tpm1	0	Cyfip1	0
Rps27	105.211	Klk6	21.1925	Rabggtb	71.3028	Cmah	31.7124	Aqp9	0	Xndc1	0
Usp19	101.759	Gda	20.0321	Pqlc1	66.1943	3110079O15Rik	31.2966	Fam46a	0	Usp47	0
Pex5	101.03	2010005H15Rik	19.8992	Vegfa	63.8436	Dnajb2	29.6807	Pxylp1	0	Tgfb1i1	0
Hras	100.001	Gm11110	19.8227	Asph	60.8122	Dyrk1a	29.4446	Atp2c1	0	Rdh13	0
H6pd	90.2769	Caprin1	19.4283	Nfatc1	60.4137	Tsc1	28.6166	Sema3b	0	Cox6b2	0
Sprr2b	89.2157	Rpl21	19.1603	Tcf21	55.6218	Lsp1	28.4292	Prickle3	0	Relb	0
Rcor3	84.4078	Tec	18.4627	Pou2f1	52.6726	Clmn	27.8505	Klhl15	0	Ceacam2	0
Asb8	84.3418	Tspan8	18.3601	3830406C13Rik	51.027	Dclk1	25.5458	Armcx1	0	Eif3k	0
F13a1	80.4355	Numb	17.5264	Syne3	48.3328	Hmga1	24.8555	Trap1a	0	Zfp27	0
Slfn4	76.5792	Gpr171	17.4999	Serpinb6a	46.4252	Chil1	24.1979	Tmem164	0	Nucb1	0
Ppp2r5c	73.863	Serpinb3d	17.3816	Htatip2	46.3598	Atp6v0c-ps2	22.1883	Tmem164	0	Hps5	0
Gm5416	72.0918	Cd82	17.2509	Papd5	44.4682	Mapkap1	21.7061	Scml2	0	Hps5	0
Sprr2g	71.8116	Zscan22	17.2123	Timeless	41.0216	Cytl1	20.6257	Cask	0	Gm1966	0
Tslp	66.2389	Lrrcc1	17.1434	Nsg2	36.401	Il19	20.419	Trmt2b	0	Cyp2r1	0
Krtap13	64.1006	Cxcl3	17.0453	Grip1	35.053	Osbpl9	20.061	Armcx2	0	Calca	0
Cd84	61.6149	Fgfbp1	16.9623	Dmpk	32.909	Tmem176b	19.409	Tlr7	0	Arhgap17	0
Wac	57.0146	Akr1b8	16.9434	Uhrf1	31.7796	Itpripl1	19.0171	Adam8	11250.3	Arhgap17	0
G3bp2	56.3788	Fabp4	16.7486	Mtif3	29.9752	Scrg1	18.7434	Arg1	3442.45	Tubgcp2	0
Krt6a	52.8846	Tcf12	16.6399	Mturn	29.4975	Poli	16.9455	Msx3	1388.28	Sirt3	0
Il19	47.4972	H2-Ab1	15.8729	Cldn25	28.273	Znrf1	16.4047	Mapk8ip3	1253.93	Slc25a22	0
Apoa4	47.2213	Gm5478	15.6651	Eif4g3	26.4203	St6galnac6	15.9937	Gas2l3	883.119	Nap1l4	0
Cxcr2	44.6209	Krt7	15.4802	Zfp169	25.3228	Rpl21	15.829	Nrg1	506.411	Map2k7	0
Rsad2	44.6074	9530077C05Rik	15.4733	Gas2l3	25.2134	Reg1	15.4548	Sorbs3	504.273	Alg11	0
Zfp568	43.8672	Bst1	15.3367	Arhgef1	24.3961	Rnf146	15.4097	Clcn5	495.544	Ank1	0
Uox	43.3676	Clec7a	15.2651	Gtf2ird1	22.7701	Rad54l	15.1643	Pfkfb3	327.686	Fut10	0
Krt16	43.1585	Klk12	15.194	Osbpl1a	21.3648	Rpap2	15.106	Extl2	289.313	Fut10	0
Clec7a	43.0759	Gmeb1	14.9122	Wt1	20.0052	Cxcl5	14.4001	Serpina3n	229.312	Casp3	0
Smarcc2	42.1372	Tmem132d	14.6202	Phtf1	19.7655	Tcf7l2	14.1986	Acin1	204.795	Myo9b	0
Capg	41.879	St6gal1	14.5445	Gpr137	19.2354	Cep57l1	13.6091	2010005H15Rik	202.024	Syce2	0
Acta2	40.6136	Vegfa	14.3626	Tbc1d24	18.8257	Serpina3n	13.4226	Ms4a3	182.53	Cbfb	0
Acsm4	40.1034	Sprr2f	14.3362	Tmem254a	18.4658	Tcf7l2	13.417	Scap	180.88	Disc1	0
Olah	39.1417	Oca2	14.2715	Dnajc5	17.9406	Lect1	13.4098	Ccl8	178.95	Pard3	0
Acvrl1	38.0607	Lce3b	14.2548	Dclk1	16.8299	Mark3	13.3078	Mbnl1	158.532	Ankrd10	0
Ascc1	37.0437	Ankrd10	14.2309	Gtpbp8	16.5405	Fam19a3	13.1623	Car2	152.086	Ap3m2	0
Odf2	35.8382	Ppp2r5c	13.9681	Gchfr	16.4595	Serpina3h	13.0754	Chil3	135.837	Ash2l	0
Mib2	34.2466	Rbp1	13.9153	Rabggtb	15.6467	Eif4a2	12.9013	Atxn1	132.983	Mtus1	0
Oas1e	31.9848	Dio2	13.7803	Gnl3l	14.3765	Gpcpd1	12.4609	Bicd2	110.414	Gatad2a	0
Kcnc4	30.8948	Mid1	13.6407	Actg2	13.8432	Rbms1	12.4466	Gm5483	101.246	Cd97	0
Kcnj15	30.7324	Dsc2	13.5296	Ttc21b	13.1071	Fcrlb	12.156	Ralgds	97.6495	Slc12a4	0
Pdlim5	30.5079	6720468P15Rik	13.4945	Uba1	12.8657	Dnajc5	11.8687	AA467197	91.9893	Mthfsd	0
Dynap	30.01	Ddr1	13.4517	Kctd17	12.7509	Slc4a4	11.7593	Car4	91.3926	Smarca4	0
Alox8	30.0017	Nfatc2	13.3403	Mical3	12.5277	Col2a1	11.4085	Retnla	83.373	Cadm1	0
Saa1	29.3706	Fetub	13.1877	Eif3k	12.22	Wtap	11.1766	Caprin1	79.8134	Parp6	0
Mical3	28.6173	Cgref1	13.1298	Npr3	11.9649	Nfatc2	11.1053	Pcdh19	79.66	Parp6	0
Tjp3	28.3915	Ccl27a	12.8038	Meis2	11.6615	Pex2	10.3354	Uspl1	79.5594	Clpx	0
Slfn1	28.0714	Prkcq	12.731	Adamtsl5	11.6548	Wbp1l	10.2621	Mmp3	77.8311	Gtf2a2	0
Actg2	27.6277	Car4	12.5704	Ptbp1	11.6263	Zmynd8	10.0738	Timp1	72.4516	Plod2	0
Add3	27.5259	Mmp13	12.321	Zfp869	11.4843	Vmac	9.42491	Rnase2a	70.3354	5830418P13Rik	0
Il20ra	26.889	Rn45s	12.298	Zfp764	11.0455	Il15ra	9.38644	1100001G20Rik	67.3909	Yipf2	0
Cxcl9	26.8155	Cyp2ab1	12.2184	Arhgap4	10.7827	Mcoln2	9.3348	Cxcl5	62.602	Senp8	0
Hmga1	26.7713	Dnm1l	12.1855	Slc8b1	10.6393	Mid1	9.11846	Mbnl1	54.7705	Senp8	0
Gm5414	26.3637	Rasd2	12.1361	Cnn1	10.1541	Lmf1	9.08721	Coch	52.1752	Dag1	0
Phc1	26.1387	Defb14	11.9541	Mrpl48	10.1292	Serpina3i	8.75343	Socs1	49.7155	Cmtm7	0
Mcpt4	25.7595	Eda	11.8652	Epha7	10.0384	Zfp451	8.61673	Il1rn	45.8794	Rp2h	0
Gne	24.9608	Mmp8	11.8455	Pik3ap1	9.65161	Bcl11a	8.55258	Spp1	45.7512	Mtm1	0
Zc3h14	23.6437	Sh2d5	11.7094	Klhl25	9.6362	Slc31a2	8.51525	Zmynd8	45.2114	Ikbkg	0
Il1b	23.4384	Htatip2	11.6012	Rtn1	9.59109	S100a8	8.23704	Pdcd1lg2	42.6481	Ikbkg	0
Rgs19	23.4378	Mon1b	11.5763	Rtn4	9.50053	Ska1	8.14617	Cep250	42.3581	Brcc3	0
Gpr151	23.1733	Rnf152	11.5524	Asap1	9.22941	Rxfp3	8.08216	Lcn2	41.5196	Mum1l1	0
Nfatc1	23.1343	Stfa2l1	11.2841	Zfp672	9.07413	4933409K07Rik	8.02617	Olr1	41.4767	Mid1	0
Hdc	23.1196	Tmem205	11.2679	Pcsk7	9.07244	Szrd1	7.90781	Bcl11b	40.8379	Ppp1r3f	0
Zkscan5	23.0119	Rgs19	11.2562	Arhgef9	9.00686	Slc15a2	7.89438	Shoc2	40.7255	Klhl13	0
Alb	22.7635	Ccl12	10.8114	Canx	8.89641	Stox2	7.863	Fgf23	40.5562	Septin6	0
Osm	21.739	Acot11	10.8104	Rabggtb	8.87901	Hdac7	7.77118	Stfa2l1	39.709	Hs6st2	0
Olfm4	21.4743	Zbtb3	10.7666	Gm1987	8.50416	Tcf19	7.6455	Il1r1	39.3824	Xlr	0
Numb	20.8092	Fn1	10.7519	Gt(ROSA)26Sor	8.36285	Celf4	7.59195	Sox5	39.1276	Pja1	0
Cyld	20.6885	Arhgef10l	10.7341	Acvr1	8.31676	Cmah	7.46126	Ahnak	38.734	Trmt2b	0
Stard13	20.5478	Lce3f	10.7093	Tcerg1	8.24607	Enox1	7.4427	Pgf	37.8126	Txlng	0
Nbr1	20.4922	Fpr1	10.6818	Lpin1	8.18695	P2ry10	7.42179	Kctd4	37.7288	Ddx6	4781.64
Sh2d5	20.2908	Srgn	10.6771	Fkbp8	8.15184	Hapln1	7.26472	Scn3a	37.7071	Ptprj	1375.34
Gsdma3	19.6749	Tk2	10.6528	Rbmx	8.12951	Brpf1	7.20935	Ms4a8a	37.5186	Pum2	1196.67
Xcl1	19.5841	Cd163	10.6289	Arhgef3	8.00453	Dazap1	7.19055	S100a8	36.326	Hnrnpa2b1	782.72
H2-Ab1	19.2104	Cystm1	10.6039	Mapk9	7.91387	Ly6c2	7.0708	Mmp19	35.3977	Arg1	674.958
Nrg1	19.1283	Clec4e	10.5639	Ube3a	7.61573	Camk1d	7.00162	Arid3a	35.2851	Zswim8	518.595
Ifi203	18.9749	Dennd1b	10.3486	Srsf9	7.55929	Cd3e	6.92745	3830406C13Rik	33.4811	Rusc2	506.467
Olr1	18.5739	Fabp5	10.3348	Ap2b1	7.52281	Ifitm1	6.84058	Sh3bp5l	33.4153	Cmah	425.323
Cobl	18.4932	Alb	10.2963	Stk16	7.52133	Trim30d	6.78216	Steap4	32.6045	Mmp3	380.164
Sprr2e	18.4819	Dhrs9	10.2888	Snrk	7.46124	Ube3a	6.7298	Htr7	31.6804	Serpina3n	284.824
Slc4a1	17.843	Eif4enif1	10.2326	Il33	7.20391	Lrrc28	6.64588	Smad5	31.0594	Cuedc2	264.52
Trem1	17.8276	Phtf1	10.1566	Timeless	7.2009	Rpl19	6.58591	Plekhg2	30.4832	Asap1	263.936
Anxa6	17.7202	Plac8	10.1526	Lpar1	7.10267	Map4k2	6.54213	Serpina3g	29.9671	Ppp2r1b	261.277
Cd74	17.6035	Grip2	10.1395	Irf7	7.0799	Tcf12	6.53506	Spp1	29.6443	Ceacam1	237.559
Elf5	17.5152	AI987944	10.0718	Ak1	6.96393	Pfkm	6.45678	Saa3	28.9825	Clec4a2	236.557
Akr1c18	16.8992	Cd74	9.97139	Meis2	6.86151	Saa3	6.42963	P2ry14	28.612	Ppp4r1	225.564
Mrpl48	16.4558	Rptn	9.95474	Pttg1	6.7721	Zfp691	6.37846	Ifi47	28.5858	Cacna2d1	214.36
Pex2	16.4416	Lars2	9.80297	Cd63	6.77077	Pex2	6.35662	Trim12c	28.4202	Acot7	184.596
Ifi44	16.3166	Rnasel	9.75348	Hltf	6.72914	Pja1	6.30642	Schip1	28.188	Htatip2	170.971
Wac	16.2068	Sybu	9.69819	Rtel1	6.70694	Pacsin3	6.26252	Stfa1	28.0596	Ccl8	151.162
Hbb-b1	16.0958	Hp	9.6532	Fam13c	6.65786	Dab2ip	6.15207	Slc7a2	27.7074	F7	147.379
Dio3	15.9882	Gjb1	9.41438	Tfpi	6.63633	Ankrd10	6.10764	Smarcc2	27.4706	Apbb2	138.747
Lcn2	15.7308	Mapkap1	9.36614	Elf1	6.61644	Ahcyl2	6.09434	Csf3	26.5587	Ddx4	134.424
Stfa2l1	15.6089	Arg1	9.33494	Elf2	6.59743	Frk	6.07367	Meis2	26.3614	Kirrel	133.358
Nfatc2	15.5925	Slc15a2	9.31474	Qk	6.58596	Matn3	6.05291	Pdpn	25.4647	Htatsf1	123.594
Nqo2	15.3839	F13a1	9.25281	Hdac10	6.56791	Bag6	6.02481	Lipg	25.3377	Gnal	118.931
Inpp5d	15.0516	Slit1	9.19276	Anxa7	6.55429	A730017C20Rik	5.95996	Slfn4	24.3096	Nfatc1	116.443
Neu2	15.0151	Gm19345	9.15697	Slc19a1	6.55247	Slc35c1	5.94924	Mynn	24.0829	Serpina3h	110.994
Akr1b8	14.7513	C3	9.09549	Ablim1	6.48445	Cndp2	5.87184	Ltf	23.9795	Tnn	105.172
Gm5478	14.5271	Il19	9.04376	Timm9	6.48049	Eml4	5.84603	Pgpep1l	23.797	Fn1	100.168
Ifi202b	14.4776	Dusp13	9.04311	Adar	6.46539	Ap4b1	5.82622	Fcrlb	22.9068	Coch	96.905
Ifit1	14.2009	Krt2	9.01085	Arhgap33	6.46069	Eya1	5.82387	Septin4	22.7998	2010005H15Rik	89.3891
G3bp2	14.1683	Clec2e	8.99524	Osbpl1a	6.45886	Abi3	5.82229	Cxcl9	22.1478	Fam19a3	85.2027
Gda	14.0645	Ptplad2	8.9368	Klc3	6.40115	Lig1	5.72459	Tpm1	21.4485	Pgpep1l	84.5381
Adh5	14.0567	Sprr2g	8.78214	Slc29a1	6.36243	Zfp12	5.71815	Ccl11	21.1306	Slc16a14	81.4989
LOC100861978	13.9193	Acta2	8.74996	Ica1	6.30381	Rap1gds1	5.65089	Flt1	20.5577	Pfkfb3	79.5054
Sphk1	13.7863	Tyrp1	8.6687	Anks1	6.29723	Rbfox2	5.52316	Ccl22	20.5455	Zfp740	71.789
LOC100861978	13.6936	Map2k7	8.59247	Gas2l3	6.17609	Sytl4	5.51208	A930003A15Rik	20.139	Papd5	69.8203
Pcbp2	13.6664	Krt75	8.44996	Sphk1	6.1705	Kat5	5.49673	Tmem26	19.2884	Wfdc12	61.8445
Bst1	13.5755	Mal	8.40429	Sytl2	6.04817	Pex2	5.49336	Igdcc4	19.2342	Kctd18	61.0597
Pou2f1	13.4303	Fcgr2b	8.25704	Ucp1	5.95446	Fgf23	5.47	Ltb4r1	19.0482	Itga11	58.2105
Hbb-bt	13.2951	Gpr126	8.22245	Tmem106c	5.93861	Gtf2ird1	5.4275	Ankrd55	19.0163	Gm5483	57.6563
Stox2	13.1492	Slco1a5	8.12772	Rad1	5.8405	Bhlhe41	5.40136	B430306N03Rik	18.8065	Retnla	56.9469
Alas2	12.9977	Tarm1	8.12025	Ss18	5.82934	Jagn1	5.3542	Nov	18.7545	Wnk1	56.7215
Gpr128	12.9326	Klk14	8.07467	Vps51	5.82326	Mill2	5.3306	Dhrs9	18.7435	S100a8	52.8951
Mmp9	12.757	Pfkfb3	8.07197	Tle1	5.80259	Prpsap2	5.26385	Cyld	18.5138	Cd209e	51.1552
H2-Eb1	12.6261	Casp4	8.04407	H6pd	5.78562	Susd5	5.20639	Osmr	18.0253	Zbtb21	50.1806
Nf2	12.5784	Fam46a	8.00058	Gtf2e2	5.77682	Suv420h2	5.17823	Pecam1	18.0192	Tnfrsf11b	49.8504
Gpr132	12.5506	Dram2	7.98734	Eif3j1	5.77236	B3gnt5	5.15619	Cd209e	16.7871	Chil3	49.112
Mpo	12.5503	Hmga1	7.97506	Cenpk	5.66364	Dmtn	5.14902	Dmrtb1	16.4078	Irf1	45.8566
Hba-a1	12.5008	Wnt11	7.941	Kcnd3	5.5998	Slc43a1	5.13665	Ngp	16.2316	Ms4a3	44.6922
Cxcl2	12.4493	Slc16a3	7.92405	Myl1	5.57975	4933409K07Rik	5.12606	Fam169b	15.9903	Tcf7l2	44.5359
Napsa	12.41	Adamts5	7.87507	Nfu1	5.56968	Ncoa7	5.09532	Ly6c2	15.8146	Il19	44.2324
Car3	12.3268	Serpinb11	7.875	Hnrnpc	5.48595	Hilpda	5.06351	Fabp5	15.1753	Fam169b	43.2961
4931440P22Rik	12.2556	Clec4n	7.84412	Pard6a	5.47081	Sectm1a	5.03837	Chil1	14.8358	Ubap2l	40.0916
Grip2	12.1332	Mos	7.79083	Haus2	5.44917	Klhl25	5.0337	Rgcc	14.6751	Ifitm1	40.0205
Ccl4	12.0784	Mmp19	7.74173	Yif1b	5.42277	Fbxo6	5.0264	Trem3	14.5178	Mefv	38.9119
Fcna	12.0569	Slpi	7.68789	Cwc22	5.41432	Edil3	5.0163	Stfa2	14.4597	Fn1	38.5124
Slc5a8	11.9884	Inhba	7.65203	Shoc2	5.40449	Med15	5.01185	Tnfsf13	14.3218	Fn1	37.2371
Eci2	11.9156	Lilrb4	7.63074	Ppara	5.34058	Tgm1	4.95408	Fxyd5	14.2902	Timp1	36.4397
Lyve1	11.8937	Apon	7.61702	Zmynd8	5.33949	Psd3	4.8931	Arid5a	14.1462	Tfpi	36.2854
Hba-a1	11.845	Car2	7.57819	Chac2	5.33194	Nipa2	4.89142	Fam188b	14.0332	Tnc	35.8862
Pld5	11.7991	Lrrc57	7.53694	Atp6v0c	5.24752	Cuedc2	4.88666	Enpp2	13.4951	Lsp1	35.6897
Kcnk2	11.7988	Nrp2	7.46342	Clip4	5.20577	Dbndd2	4.877	Pigp	13.3104	Gmeb1	35.5716
Aknad1	11.785	Thbd	7.37046	Abl1	5.19765	Pax3	4.87539	Ptpro	12.7602	Ralgds	34.2401
Ankzf1	11.6858	Dock10	7.30045	Ndufs1	5.19287	Amigo1	4.85636	Slpi	12.5804	Alx1	34.0395
Sprr2j-ps	11.6791	Stom	7.28143	Sidt2	5.17307	Sphk1	4.8361	Crym	12.571	Fgf23	32.8378
Slc16a3	11.5894	Ttpal	7.25161	Romo1	5.14345	Mmp3	4.78896	B3gnt5	12.4972	Fam149b	32.544
H2-DMb2	11.5578	Zfp207	7.24411	Cdc7	5.11807	Irf9	4.74435	Areg	12.3045	Il31ra	30.7464
Epgn	11.3866	Tmprss11a	7.22396	Npr3	5.11109	Lcorl	4.71149	H2-T10	12.2068	Mbnl1	29.4065
Tarm1	11.3069	Adamts10	7.22339	Cyhr1	5.105	Fiz1	4.67309	Rtn4rl2	12.1235	Vwf	28.767
Cd74	11.3	Slc5a8	7.17881	Rcc1	5.09091	Ssb	4.64227	Gja1	12.0399	Enpp2	28.7142
Fgg	11.2398	Duoxa1	7.17194	Adam15	5.0884	Ddx4	4.64064	1110057K04Rik	11.9702	Atp6v0c-ps2	28.5774
Sprr1a	11.1997	Tpm2	7.10426	Kif1b	5.07932	Iigp1	4.62922	Ddx4	11.9549	Pdcd1lg2	27.9461
Ngp	11.1151	Ablim1	7.10423	Eml4	5.05584	Exoc3l4	4.5986	Gm5416	11.9334	Hltf	27.2166
Cipc	11.1062	Il7r	7.10265	Echdc1	5.0182	St6galnac6	4.59815	Ecscr	11.6165	Galnt9	26.81
Dhrs9	11.0984	Mid1	7.10234	Pkig	5.0016	Pex11b	4.59373	Anapc5	11.557	Ackr1	26.4076
Tagln	11.0818	Dpep2	7.10004	Acot10	4.99759	Psat1	4.58852	Gstm4	11.4675	Capzb	25.85
C2cd4b	11.0494	Eri3	7.09995	Sirpa	4.97896	Fam169b	4.56584	Pianp	11.3524	Fn1	25.2906
Fmo3	11.0146	Ms4a6d	7.0889	Synj2	4.9327	Pqlc1	4.5555	Cldn11	11.3424	F10	24.509
Ets1	10.9294	Ntng2	7.06198	Snap91	4.90935	Git2	4.54429	Hsd11b1	11.0745	Tmem26	24.0023
Cd3d	10.9007	Cd33	7.06098	Pard6a	4.89893	Epha7	4.5296	Cxcl3	11.0644	Nfasc	23.686
Bcl3	10.8671	Zfp281	7.03542	Cobl	4.89365	Cd300lg	4.52558	Idnk	11.0484	Fcrlb	23.4472
Tnfsf9	10.8458	Mmp9	7.00267	Tspo2	4.86303	Zfp207	4.5179	Alb	10.9181	Hmga1	23.1216
Ptgs2	10.8039	Inhbb	7.00015	Hoxd13	4.8231	Chl1	4.51336	Pacrg	10.7643	Gpm6b	22.8779
Cystm1	10.6253	Lce3d	6.99835	Rbbp8	4.81071	Psme2	4.51312	Spp1	10.614	S100a9	22.8565
Mapk7	10.5963	Daam1	6.96478	Ubap2l	4.78944	Atg9a	4.51058	Ass1	10.4898	Scn3a	22.4555
Zmym3	10.4009	Styk1	6.8495	Atat1	4.74724	Col9a2	4.49156	F10	10.3729	Tmem80	22.3641
Glipr2	10.3931	Trem1	6.83597	Ggta1	4.69877	Heph	4.46756	Abtb2	10.357	Tmbim6	22.302
Osbpl8	10.321	Fabp5	6.81989	Pcp4	4.66912	Cfb	4.45851	Gpihbp1	10.336	Ly6c2	21.8934
Rtp4	10.29	Pum1	6.73994	Cidea	4.63761	Lcn2	4.44998	Gda	10.3111	Ccl17	21.7229
Srgn	10.2552	Phactr2	6.71079	Cntn4	4.62827	Scn3b	4.44251	F5	10.3085	Ceacam10	21.6921
Smox	10.2245	Dnajb2	6.67167	Bcap29	4.62742	Il1r2	4.41822	Gtf2ird1	10.2992	Alb	21.5018
Cdkl2	10.2244	Ccdc65	6.61969	Nup98	4.61122	Mia	4.38788	Tnc	10.2981	Dlk1	21.2737
Fcgr2b	10.1172	3300005D01Rik	6.60703	Lcp1	4.57836	Cops5	4.38228	Wdr53	10.276	Nrg1	21.2531
Tssc4	10.1079	Ankzf1	6.45889	Fam114a2	4.56908	Tmem161b	4.36	Lrg1	10.2149	Gpm6b	21.1552
Igtp	10.0269	Pirb	6.45666	Hp1bp3	4.52105	Slc19a1	4.35855	Ccl17	10.105	Ehmt2	21.1129
Hbb-bs	9.97533	Dapk2	6.44167	Tsku	4.50921	Trappc13	4.34027	Pgf	10.0917	Mfn2	20.2375
Stom	9.96846	Sox6	6.40766	Adcy7	4.49787	Jade1	4.32081	Tgm2	10.0684	Brpf1	20.1143
Pianp	9.94849	Duox1	6.4055	Tmem216	4.48799	Rnft2	4.31183	Fam83g	10.0079	Matn4	19.8507
Ccl9	9.94129	Rnf44	6.29757	Rad52	4.48735	Tspo2	4.31125	Adora2b	10.0062	Mapk7	19.5426
Duox1	9.93034	Morf4l2	6.29448	Pvrl4	4.47742	Gm13298	4.2968	Pdgfc	10.0051	Enpp2	19.1454
Fam167a	9.90147	Cd69	6.17059	Aes	4.46182	Ttc14	4.29561	Evl	9.95949	Pecam1	19.0388
2010005H15Rik	9.7697	Slc39a8	6.16149	Ly6h	4.46016	Actr3	4.25705	Clec7a	9.92935	Nrcam	18.9483
Elf1	9.75173	Dyrk1a	6.15852	Trim3	4.40835	Chac2	4.25143	Stx11	9.84938	Ngp	18.7545
Serpinb1a	9.74312	Nlrc5	6.14078	Gpm6b	4.40753	Gfra1	4.24276	Ankrd33b	9.8152	Tek	18.4832
Fetub	9.73176	Tk1	6.1247	Suv39h1	4.39566	Renbp	4.2149	Fcnb	9.8134	Chil1	18.2968
Zcchc12	9.701	Sytl2	6.08433	Ccl28	4.30315	Gda	4.20306	Fn1	9.76334	Mmp8	18.2714
C3	9.70086	Tagln	6.03095	Ciz1	4.27556	Ypel1	4.19213	Olfm1	9.75815	Pou2f1	18.0121
Rps6ka1	9.69518	Arid4b	6.02408	Lrif1	4.25898	St7	4.17079	Rnf145	9.66299	Mab21l2	18.0081
Casp4	9.6776	Slc4a4	5.98119	Armcx1	4.24208	Alx1	4.14822	Epyc	9.62271	Gcnt4	17.8869
Adamts5	9.64308	Dsg3	5.95546	Cox8b	4.24167	C77080	4.14703	Slc39a14	9.61425	Ankrd10	17.0968
Lat	9.59445	Krt84	5.95337	Fzd5	4.23988	Tcf25	4.13703	Gm5150	9.55439	Serpina3g	16.682
Dio2	9.56151	Abi1	5.91908	Il1rn	4.23713	Prmt8	4.12452	Clec4e	9.51112	Dhrs9	16.4701
Ate1	9.55877	Aknad1	5.9093	Epb4.1l1	4.21016	Sae1	4.12018	Wibg	9.4391	Creb1	16.4271
Car4	9.55289	Cdc14a	5.88486	Amigo2	4.18282	Eps15	4.11831	Mib2	9.24936	Tarm1	16.347
Il18rap	9.55166	2610528A11Rik	5.88079	Zkscan5	4.17979	Slc6a2	4.11811	Ms4a4d	9.2466	4833403I15Rik	16.3167
Pi15	9.50831	Chil1	5.87875	Lrrc61	4.16523	Gpcpd1	4.10394	Ssx2ip	9.12066	A830082K12Rik	16.2302
Il6	9.46132	2810474O19Rik	5.86868	Zmynd8	4.12613	Arfrp1	4.1036	Cdc42ep2	9.11415	Cxcl5	15.7676
Plac8	9.3867	Ly6a	5.85614	Arhgap17	4.12027	Myh3	4.10307	Il31ra	8.86865	Ltb4r1	15.594
Oas1a	9.35847	Nbr1	5.85076	Tfe3	4.09234	Dut	4.10225	Cib1	8.59763	Ltbp1	15.4654
Adamtsl5	9.11772	Fam167a	5.83994	Ttc14	4.08909	Pianp	4.10017	Apoa1	8.54185	Ednrb	15.3964
Fxyd5	9.07163	Krt24	5.83946	Nosip	4.06073	Tnc	4.08483	Chl1	8.53868	Wrn	15.3506
3830406C13Rik	9.06093	Smox	5.83796	Enah	4.05573	Ccm2	4.08398	Syt13	8.4926	Gm9895	15.2935
Maob	9.05676	Anks1	5.83732	Arhgef2	4.05493	Mtif2	4.05295	Il4i1	8.48356	Osmr	15.2032
Ecsit	9.02005	Gpr128	5.78907	Btg3	4.05179	Ptgr2	4.03377	Clca1	8.47546	Pira6	15.1503
Meis2	8.94652	Scyl3	5.77425	Dcun1d2	4.04688	Spta1	4.0195	Trpc4ap	8.47017	Grem1	15.1314
Cma1	8.89473	Abhd1	5.73993	Ankrd10	4.03296	Bclaf1	3.98321	Sh3gl1	8.46819	Rpl21	15.123
Clec4n	8.89106	Plod2	5.72961	Galnt1	4.01869	Acsl4	3.97843	Tnpo1	8.45966	1100001G20Rik	15.05
Flnb	8.85977	Eif4g3	5.7174	Foxf1	4.01529	Dclk1	3.96518	Plec	8.44896	Hsd11b1	14.8505
Arfgap1	8.84054	Capg	5.69447	Arfgap2	4.00001	Matn4	3.95545	Il20rb	8.41687	Gm5150	14.7678
Wfdc12	8.81924	Rps6ka1	5.68274	Repin1	3.99485	Slc4a1	3.94974	Grem1	8.38423	Casc4	14.6024
Ube2l6	8.80636	Il11ra2	5.65297	Hap1	3.99189	Dlgap4	3.92044	Arg2	8.21958	Stfa2l1	14.5866
Timp1	8.80081	Dlx5	5.61872	Ncald	3.98979	Brat1	3.90484	F2rl1	8.21212	Lect1	14.1954
Ddr1	8.78067	Stac2	5.59571	Slc16a3	3.9837	Rbm39	3.90436	Flrt3	8.16232	Syt13	14.0785
Gjb1	8.75961	Rab31	5.59305	Gatad2a	3.97842	Mmp9	3.90396	Als2cl	8.15215	Htr7	14.0281
Tspan8	8.73371	Cd74	5.58678	Pcx	3.96738	Col9a3	3.90133	Zfp862-ps	8.14889	Ldb2	13.9583
Tbx15	8.7199	Krt17	5.56452	Zfp280c	3.961	Cntnap4	3.89096	Plet1	8.13438	Raet1e	13.8534
Cgref1	8.70836	Rerg	5.53464	Vstm2a	3.94145	Xaf1	3.87981	Ap5s1	8.10127	Stk16	13.4774
Alg12	8.64066	Serpinb6c	5.51996	Asb1	3.93041	Gpr123	3.87497	Prrx1	8.10099	Kcnf1	13.1976
Slco1a5	8.63883	Gm2002	5.50426	Dapk1	3.91397	Col11a2	3.86422	C1s2	8.06554	Ifi202b	12.991
Fabp4	8.59086	Irf9	5.47504	Inppl1	3.9007	Gpr64	3.85995	Ly6c1	8.04329	Ereg	12.8646
Slco2a1	8.51869	Slc16a3	5.47134	Tssc4	3.86688	Arrb2	3.84605	Mier1	8.00437	Slc7a2	12.8476
Dapk1	8.50982	Il1b	5.45124	Sfmbt2	3.86592	Tnnt2	3.84356	Prkag2	7.991	Sh3glb2	12.7432
Ssx2ip	8.48912	Prss12	5.44859	Hsd11b1	3.82052	Hpse2	3.8248	Nbr1	7.97639	Pdpn	12.6763
Ahnak	8.48794	Tmem140	5.44337	Stat3	3.80596	Wfdc12	3.81781	Ccl7	7.94913	Cxcr2	12.6425
Ccpg1	8.42639	Alox5	5.37454	Rgs19	3.79881	Aamp	3.8048	Arid5a	7.91894	Pira6	12.4699
Itpripl1	8.42535	Mgarp	5.37342	Smoc1	3.7892	Nmi	3.7912	Hp	7.90773	Tnfsf11	12.4698
Lce3d	8.38169	Filip1l	5.35416	Madd	3.77363	Kcnip1	3.78971	Cep250	7.84731	Olr1	12.4685
Calml4	8.35457	Pdcd4	5.33752	Cwc22	3.76615	Cbfb	3.78959	Serpina3i	7.80987	Zbtb21	12.4412
Pum2	8.27705	Serpinb3c	5.27991	Srsf10	3.75325	Ppp2r3a	3.78891	Tarm1	7.79627	Pum1	12.4283
Stat4	8.2334	Psat1	5.25456	Fam89b	3.7217	Gm2115	3.78379	Dusp14	7.78962	Wnt5a	12.3511
Abcc8	8.21181	Tpm1	5.23807	Chkb	3.7134	Npy2r	3.77666	Mbnl1	7.77893	Yeats2	12.2557
Duoxa1	8.18926	Susd2	5.16406	Pigp	3.70017	Pcdh19	3.75255	H2-M2	7.76931	Car4	12.2165
Gpr126	8.10737	Jarid2	5.13061	Qrich1	3.6936	Fbxw2	3.73951	Nipal1	7.75273	Mga	12.1753
Epsti1	8.0618	Pkp2	5.11614	Zfx	3.68855	Snapc4	3.73176	Slc37a1	7.70389	Casc4	11.9133
Dpep2	8.03765	Cln3	5.09224	Eml1	3.68814	Myl1	3.73105	Tars2	7.65416	Meis3	11.8276
Rpap1	7.99338	Havcr2	5.09038	Otud7b	3.66364	Stat1	3.72765	Ednrb	7.63581	Gcnt1	11.8205
H2-DMb1	7.97645	Fam76a	5.0851	Psat1	3.66243	Myocd	3.70318	Pecam1	7.60904	Fam65c	11.6938
Lum	7.87132	Igtp	5.05927	Ddhd1	3.66172	Gng2	3.69688	Milr1	7.59189	H2-M2	11.5323
Mmp8	7.86824	Crispld2	5.04872	Fbxl12	3.64804	1110057K04Rik	3.68156	Smox	7.58676	Mrpl48	11.5066
Sprr2d	7.86536	Gls2	5.04232	Dynll2	3.64139	Coch	3.66551	Emp1	7.559	Rtn4rl2	11.4562
Tpm2	7.84831	Rpl22	5.0348	Abcc4	3.63409	Ncor1	3.65841	Acvr1	7.55751	F5	11.4296
Aldh1a3	7.79461	Prss53	5.01392	Mapk7	3.62218	Mrpl48	3.65079	Dnajc5	7.55687	Serpinh1	11.3709
Rnasel	7.78056	Csf1	4.98502	Tagln	3.61476	Lbp	3.64338	Atp2a2	7.46909	Tfpi2	11.1911
Pkig	7.75231	Prr9	4.96079	Irak2	3.59383	Ndufa7	3.63737	Cxcl12	7.42114	Cacna2d3	11.1709
Htr1b	7.73793	Clca3	4.94682	Zmym3	3.59153	Use1	3.63382	Agpat9	7.41322	Ccl11	11.0442
Tnc	7.71519	Rnase2b	4.9446	Slbp	3.57831	Ctdspl2	3.63266	Zbtb21	7.41133	Nrp2	11.0018
Ccl27a	7.61324	Ccdc68	4.92737	Tcirg1	3.57188	Mcpt4	3.63073	Cd2	7.35393	Lcn2	10.9484
C1qtnf3	7.58902	Mboat4	4.87779	Pcgf2	3.57001	Rad1	3.63062	Ryk	7.3109	Il1rl1	10.8143
Abcc4	7.48378	Mgat5b	4.8641	Vkorc1l1	3.56643	Ift122	3.61798	Rhov	7.3079	Spp1	10.7911
Sp2	7.47397	Hras	4.85456	Vma21	3.5535	Cobl	3.57487	Il1r1	7.28733	Igfbp3	10.6971
Cacna1e	7.33163	Slc39a7	4.80602	Ptpn21	3.5441	Pcdhb11	3.57203	3300005D01Rik	7.18388	Prrx1	10.6737
Lpgat1	7.25027	Med15	4.80481	Bcor	3.53344	Elmod3	3.55738	Sell	7.16826	Invs	10.6275
Eya1	7.25009	Eif3j1	4.80481	Slc38a10	3.53004	Fgl2	3.54985	Grtp1	7.1541	Igfbp5	10.5716
Klk6	7.22365	Csf2rb	4.77416	Akr1b3	3.52861	Tnip1	3.54109	Nptx2	7.1401	Nr2f1	10.4878
Slit1	7.1712	Pi15	4.74461	Zscan21	3.52747	2002-03-01	3.53464	Mab21l2	7.1091	Igfbp2	10.4639
Kcnk2	7.16575	Smox	4.74346	Il1r1	3.52292	Sh3bp2	3.53395	Oasl1	7.078	Rad52	10.3619
Suv420h1	7.12821	Rbm12	4.73494	Pla1a	3.51693	Isg20	3.52501	Vcan	7.05118	Col2a1	10.3503
Clec2e	7.08854	Art3	4.73365	Adck3	3.50356	Cdc27	3.49916	Cd44	7.02506	Col12a1	10.3288
Zfp280c	7.00576	Lce3c	4.72753	Armcx1	3.49918	Eif4g3	3.49892	Pira6	7.01032	Ska1	10.0517
Wnt11	6.958	Maob	4.72743	1600020E01Rik	3.49128	Mon2	3.49872	Tspan32	7.00818	Olfm4	9.96533
Fnbp1	6.94549	Pde1b	4.71352	Ephb4	3.46004	Trafd1	3.48494	Wfdc17	6.92512	Tspan11	9.90327
Cyb561a3	6.87515	Kcnc4	4.71215	Flcn	3.42017	Jmjd7-pla2g4b	3.47776	Gcnt2	6.90662	Vps13d	9.90066
Rcc1	6.8633	Madd	4.71107	P2rx1	3.40593	Coch	3.46439	Lox	6.89218	Socs2	9.85902
Gm11545	6.86011	Dcun1d2	4.70603	D3Ertd751e	3.40188	Zscan22	3.45128	Amigo2	6.89009	Svep1	9.7731
Gls2	6.81734	Fxyd4	4.70446	Gpn2	3.39886	Tmem8c	3.38703	Mfsd7c	6.8845	Dcn	9.47275
Cxcl10	6.788	Plat	4.70031	Kat5	3.39633	Stx11	3.38474	Mmp8	6.86219	Csf3r	9.41687
Ly6a	6.75357	Abcb1b	4.66906	Pcbp2	3.3891	Il15ra	3.37996	Mxi1	6.82245	Sectm1a	9.38146
Ampd2	6.73032	Il4ra	4.6618	Gtf2ird1	3.38844	Cpa3	3.37959	Nbr1	6.81396	Stfa2	9.31193
Csf2rb2	6.71636	Neat1	4.65567	Ddr1	3.38655	Alas2	3.37874	Gpr137	6.78515	Loxl4	9.30183
Ctgf	6.69165	Rap1gap	4.64746	Mapk7	3.38396	Gypa	3.37697	Sectm1a	6.77418	Cdc27	9.26492
Cpa3	6.68833	5430427M07Rik	4.62682	Erlin1	3.37314	2010315B03Rik	3.34827	Tiam1	6.76789	Serpina3c	9.26476
Dapk2	6.6726	Adam8	4.60125	Hba-a2	3.35311	Acvrl1	3.34715	Anapc15	6.76026	Arsj	9.19783
Eif5a	6.62066	Clec5a	4.56558	Tnfrsf9	3.35218	Ablim1	3.32782	Nr6a1	6.74538	Ufd1l	9.17357
Pxdc1	6.54974	Kat6b	4.5623	Rtel1	3.34828	Suv420h1	3.31969	Krit1	6.73447	Sirpb1a	9.16923
Gm15987	6.5348	Gm11166	4.55216	Ahsa2	3.34546	Ralgapb	3.31528	Brpf1	6.7055	1500009L16Rik	9.16085
Slpi	6.52833	Slc25a13	4.53825	Dxo	3.34418	Sirt6	3.31425	Hal	6.70272	Entpd3	9.08526
Rpl34	6.5253	Sectm1a	4.52561	Serpinb2	3.33623	Igfbp2	3.31231	Ccl2	6.69547	Tuba8	9.08103
Nat8l	6.50616	Ifih1	4.49778	Pigc	3.33577	Cav3	3.30438	Lgi2	6.66648	Fabp5	9.02079
Cd7	6.4948	Gpr141	4.49249	Oit3	3.32268	Socs2	3.29856	Rbpj	6.6006	Pcdhb20	8.97212
Il4ra	6.49343	Pla2g4d	4.48559	Abi1	3.3222	Gprasp1	3.28858	Phf21a	6.52236	Rxrg	8.934
Gypa	6.48759	Rnf44	4.4844	Nelfe	3.32001	Ispd	3.27118	Cxcl1	6.5119	Efemp1	8.93105
Stk16	6.47226	Jakmip2	4.46556	Gpcpd1	3.30716	Usp19	3.2652	Cdh13	6.49303	Glis3	8.86434
Fam89b	6.43293	Tnik	4.45697	Zbtb24	3.3067	Itgb1bp2	3.26311	Socs3	6.46428	Fgr	8.83527
C2cd5	6.42722	Cd44	4.45386	Plin5	3.30352	Snx10	3.25424	Clcn3	6.44916	3830406C13Rik	8.7955
Gyk	6.39614	Pls3	4.39438	Pard3	3.29692	Syt4	3.25319	Glipr2	6.37776	Yap1	8.76155
Elmo1	6.38346	Zfand2b	4.38788	1600014C10Rik	3.28187	Spp1	3.24524	Timeless	6.35514	Zscan21	8.73295
Styk1	6.37383	Prlr	4.37194	Mllt10	3.27138	Ifitm1	3.23352	Slc2a9	6.30434	Col9a2	8.64545
2610528A11Rik	6.35832	Nphp1	4.37014	Cenpm	3.26015	Lrrc18	3.21741	Hras	6.28598	Ass1	8.58408
Zmym6	6.28127	G630025P09Rik	4.33377	Slc25a22	3.2348	Arid5a	3.21548	Stard13	6.28043	Trmt1	8.5585
Slc37a1	6.26214	Krt73	4.31224	Tk1	3.20926	Ctc1	3.2142	Cyp4b1	6.27431	BC022687	8.53703
Slc36a2	6.25475	Ankrd55	4.30514	Hif3a	3.20825	Ogdh	3.20259	Bcl3	6.23539	Tom1l2	8.45428
Krt17	6.23787	Heph	4.30163	Prrg1	3.18519	Brd4	3.20243	Ptger4	6.23005	Itgb3	8.41275
Krt7	6.23435	Itgb2	4.28711	Cldn12	3.18451	Ngf	3.19838	Hoxa2	6.21501	Cyp7b1	8.29915
Tsc2	6.22734	Dab2ip	4.27326	Tasp1	3.18251	Tcf7l2	3.1801	Adam8	6.18217	Hpse2	8.29649
Tubb2a-ps2	6.21809	Slc52a3	4.26851	Acox1	3.16585	Stau1	3.17566	Cystm1	6.14818	Clstn2	8.24356
Dsg3	6.21305	Rnf152	4.24436	Stat3	3.16575	Ly6c1	3.16917	Papd7	6.13537	Podn	8.2375
Mnda	6.17711	Tpm1	4.23131	Larp4	3.16142	Rbm18	3.16859	Rrp8	6.13387	Cep250	8.18601
Tnf	6.16476	Epgn	4.23104	Mrps36	3.13237	Bdnf	3.16179	Il10	6.12694	Rnf145	8.17856
P2ry10	6.12726	Slco2a1	4.21204	Magi1	3.12861	A4galt	3.16022	F3	6.12184	Hnrnpf	8.16976
Slfn5	6.11248	Gyk	4.19616	Bace1	3.12555	Mettl5	3.15914	Ugt1a6a	6.10094	Vps13d	8.15613
Prg2	6.08668	Bfsp1	4.19353	Tmem176b	3.12246	Meis2	3.15787	Plekhf1	6.09645	Ntn4	8.05733
Lmo4	6.04516	Sprr1a	4.18832	Mgat1	3.12144	Tmie	3.15748	Eif4enif1	6.07262	Nin	8.05397
Cndp2	6.02939	Pex3	4.17642	Mid1	3.10716	Ly6h	3.14604	Mllt10	6.06945	Rtn1	8.03539
Etnk2	6.00609	Lce3e	4.17055	Xlr3b	3.10137	Zfp281	3.13018	Celf2	6.06396	Ptprb	8.02975
Myl9	5.99015	Iffo2	4.16682	Clock	3.09982	Eif4e2	3.1282	Zfp207	6.05343	St7	8.02232
Sprr2i	5.98579	Crnn	4.14331	Sorbs2	3.09444	Timp1	3.12693	Tgfb1i1	6.04514	Efna5	7.97144
Col18a1	5.9792	Tec	4.13095	Plec	3.08604	Tnnc1	3.12086	Nup98	6.02596	AA467197	7.91356
Plaur	5.97514	D7Ertd443e	4.11486	Gypa	3.08547	Tecr	3.1176	Podn	5.98726	Hp	7.87793
Pirb	5.96023	Plek	4.08407	Ndrg2	3.07879	Serpinb6a	3.10036	C5ar2	5.98694	Mmp11	7.87671
Osgepl1	5.9223	Oit1	4.08293	Atl2	3.0759	Slc6a4	3.09416	Slc41a2	5.98434	Col24a1	7.8649
Myh11	5.8873	Lce1l	4.07466	Wdr61	3.06831	Abcc4	3.09127	Fgl2	5.96295	Fn1	7.73845
Tpm2	5.8792	Elmod2	4.06989	Igfals	3.02383	Rabggtb	3.0909	Acin1	5.95358	Gprasp1	7.58934
Tpm2	5.86935	Cnot4	4.05596	Nup88	3.01053	Bend7	3.08987	Smg7	5.93711	Cux1	7.57857
Ccl3	5.8527	Fgf1	4.03658	Nfatc2	3.01047	Lsp1	3.05934	Hbegf	5.92328	Xdh	7.57832
Cacul1	5.84545	Insig2	4.0075	Zbtb20	3.00831	Sv2c	3.05687	Ralgps2	5.92161	Cd209c	7.56597
Tmprss11g	5.80998	Aqp5	4.00224	Kif20a	3.00678	Fignl1	3.03707	Tnfrsf11b	5.87964	Pecam1	7.55198
Inpp5d	5.80384	AI504432	3.9975	4833412C05Rik	3.00591	Il1rl1	3.02149	Olfm1	5.7889	Cyp1b1	7.54178
Usp18	5.78995	Samhd1	3.9867	Tle1	2.99364	Spp1	3.00916	Fxyd5	5.76408	Sp9	7.53889
Inhbb	5.78817	Zfyve28	3.97913	Tmcc3	2.98616	Nbr1	3.00485	Fbxl2	5.76045	Olfm1	7.49931
Vmac	5.78509	Alg9	3.97218	Ccdc77	2.98573	AI987944	3.0038	C3	5.74399	Lrrtm2	7.42421
Tubb6	5.78434	Slfn2	3.97073	Gm10638	2.9854	Gls2	2.99988	Plp1	5.7413	Lgals3	7.41705
Serpinb3d	5.74797	Lgi2	3.96688	Foxp2	2.98394	Sema4a	2.97427	Ewsr1	5.69532	Clasp1	7.41159
Thbd	5.74219	P2ry10	3.96287	Msr1	2.97572	Brd3	2.96622	Zfp386	5.67629	Wfdc1	7.40852
Ranbp3	5.71887	Samhd1	3.9519	Pias2	2.97503	Casp1	2.96402	Ptger2	5.67237	Tlr7	7.38358
Tns4	5.7168	Ascl2	3.94343	Tmem180	2.97099	Ilf3	2.96265	Sema7a	5.63004	Tecr	7.3569
Ltb4r1	5.71492	Napsa	3.93701	Tti2	2.96102	Bcl11b	2.94901	4933426M11Rik	5.61843	Flt1	7.30063
Pnkp	5.69619	Pla2g4e	3.92354	Chchd10	2.95664	Cma1	2.94868	Fas	5.61393	Tnfaip6	7.29937
Cldn25	5.68303	Ttc21b	3.91652	Gprasp1	2.95415	Pknox2	2.9431	1500009L16Rik	5.60011	Il15ra	7.29686
Oasl2	5.63336	Zmym3	3.90648	Cbx5	2.95018	Dlgap4	2.92709	Gm20748	5.57698	Crabp1	7.28295
Rnf152	5.62476	Sorcs2	3.89873	Dram2	2.94197	Acan	2.92291	Nfatc1	5.53326	Gabra1	7.2809
Apobec3	5.61164	Ndor1	3.89237	Aifm2	2.92399	Tnn	2.91811	Galnt9	5.526	Kat7	7.25327
Itga7	5.61145	Klc1	3.88349	Hbb-bs	2.91628	Alb	2.89492	Zfp516	5.51193	Tcf7l2	7.24703
Ehd3	5.5933	Cidea	3.87281	Gstz1	2.91331	Prkar1b	2.89132	Slc16a14	5.49192	B3gnt5	7.22427
Kifc3	5.58298	Ankrd55	3.86642	Rimklb	2.91162	Nfatc2	2.88362	Thy1	5.49112	Pde4b	7.1823
Samhd1	5.5678	Sprr4	3.85587	Lyrm7	2.89944	Gpcpd1	2.87868	Cyp7b1	5.48137	Ltbp4	7.14488
Dusp10	5.53591	Serpinb3a	3.85403	Fgfr1op	2.89708	Sec1	2.87319	Grb14	5.44491	Wash	7.143
Ndrg1	5.53053	Hspa4l	3.84591	Kifc3	2.89515	Mga	2.86757	Mctp2	5.44361	Dnajc5	7.12776
Gid8	5.52582	H2-DMb1	3.8455	Slc29a1	2.89147	Rxrb	2.85789	Tgfb3	5.42837	Htr2a	7.12692
U2surp	5.50102	Ppp6r3	3.84432	Pianp	2.87462	Parp6	2.85771	Itga1	5.42527	Mapk11	7.11681
Slc37a1	5.46847	Gpm6b	3.83804	Polg2	2.87233	Sirpa	2.85756	Serpinh1	5.3964	Slc29a1	7.0428
Sprr1b	5.4575	Cdhr1	3.83503	Rnase4	2.86648	Col25a1	2.85718	Loxl4	5.3791	Gda	7.03605
Gpr84	5.43992	Gsdmc4	3.83286	Fiz1	2.86591	Timp1	2.84357	Sorcs1	5.35545	Slc26a7	7.0199
Ccrl2	5.4362	Trpv2	3.8287	Tcf20	2.85226	Anxa7	2.83329	Sdc4	5.35261	Gprasp2	7.01199
Gse1	5.43256	Sirpa	3.82822	Ly6e	2.84901	Epb4.1l1	2.83199	Entpd3	5.34689	St6galnac2	7.00665
Gap43	5.41777	Osm	3.82372	Celf1	2.83624	Slc10a6	2.82605	S100a6	5.32521	Osbpl3	7.00423
Gcnt1	5.4177	Ccr1	3.81818	Trip10	2.83585	Map1a	2.81196	Ccl12	5.30425	Pkib	6.96125
Hba-a2	5.39925	Serpina3h	3.8157	Ppil3	2.83408	Naa60	2.80969	Edn1	5.29575	Adamts5	6.89703
Bcl2l15	5.39546	Mpv17l	3.81292	Hba-a2	2.832	Rdh13	2.80482	Crem	5.27314	LOC100038947	6.8742
Tyrp1	5.38502	Irf9	3.79858	Abr	2.8303	Disp1	2.78883	Lsp1	5.25222	Dmrtb1	6.87104
2810474O19Rik	5.38414	Adam15	3.7744	Hipk2	2.82707	Hps5	2.78823	Cttn	5.20301	Tspan32	6.8701
Fgl2	5.38215	Eef1d	3.77304	Jade1	2.81211	Tmem184b	2.77628	Txnrd1	5.20026	Avpr1a	6.84573
Smim3	5.3795	Hba-a2	3.76269	Arhgap1	2.81044	Dcaf11	2.76841	Irg1	5.19072	Caprin1	6.74719
Ccr8	5.36544	Sprr1b	3.75803	Abca3	2.8088	Glis3	2.75393	Ccl6	5.16597	Gcnt2	6.67432
Aldh18a1	5.34413	Trpm7	3.75777	Fiz1	2.80713	Actn2	2.75139	Cxcr2	5.15516	Cytl1	6.65199
S100a4	5.33408	Shroom3	3.72751	Snca	2.79882	Tpm2	2.74628	Lbp	5.13764	Enpp6	6.64052
Crip1	5.30749	Svep1	3.72119	Nfkbiz	2.79554	Tnni2	2.7415	Grb10	5.11888	St6galnac5	6.63861
Ascl2	5.30674	Zswim8	3.72032	Tnnt3	2.79267	Pear1	2.73898	Lif	5.11651	Lrg1	6.60842
Plek	5.2991	2310005A03Rik	3.70296	Mea1	2.79226	Dnm1l	2.73776	Spast	5.10344	A930003A15Rik	6.60629
Mov10	5.29894	Myl9	3.68446	Synm	2.78767	Suv39h2	2.73736	Il4ra	5.07906	a	6.59803
Arhgap17	5.28782	Syt4	3.65939	Orc6	2.78142	Mphosph9	2.73255	Bst1	5.07102	Nov	6.55646
Ilf3	5.27559	Itgax	3.65395	Zfp217	2.78073	Ewsr1	2.72332	Tjap1	5.06797	Masp1	6.54667
Myh14	5.24466	Sprr2i	3.65099	Rpl26	2.77513	Zfp446	2.72098	Cldn15	5.06187	Spp1	6.49514
C5ar1	5.2152	Mrc1	3.6291	Smtn	2.76043	Plac8	2.71695	Tfpi2	5.02084	Ptgfr	6.48774
Aff2	5.20081	Fastkd5	3.62412	Moap1	2.7573	Sema6d	2.7148	Pira7	5.01682	Crispld2	6.46822
C430049B03Rik	5.16314	Tug1	3.61708	Ssbp1	2.75003	Wars	2.70213	Adamts4	5.01468	Cyfip1	6.46576
Pphln1	5.15649	Gsdmc	3.61399	Rpl19	2.74948	Lrrc73	2.70163	Coq10b	5.01456	Clec7a	6.45427
Acot11	5.15544	Nlrx1	3.59873	Atp9b	2.74012	Stx16	2.70131	Cux1	5.00913	Sirpb1b	6.44854
Wnt11	5.15328	9430015G10Rik	3.59441	Apaf1	2.73918	Yipf2	2.69744	Il6	5.00315	Gcnt2	6.44247
Col8a1	5.13157	Cacnb4	3.57321	Ccdc85a	2.73458	Gramd1c	2.69498	Spink8	5.00001	Wdr12	6.43459
Nfkbie	5.12505	Atp6v1c2	3.57174	Mmp9	2.72737	Phka2	2.69061	Cyfip1	4.98468	Smurf1	6.4189
Tmprss11bnl	5.11339	Gse1	3.56722	Sh3bgr	2.72053	Cyp4b1	2.68797	Map2k3os	4.95717	Pax3	6.40924
Trex1	5.10835	Col8a1	3.54978	Cd300lg	2.71692	Muc1	2.67929	Lef1	4.94855	Polr2m	6.40265
Ctsw	5.09947	Mlph	3.54253	Meis3	2.70727	Hp	2.67791	Cyth1	4.94751	Amica1	6.39795
Prr9	5.08888	Hba-a2	3.53091	Ak4	2.69868	Mgme1	2.67633	Tmem171	4.92457	Nt5e	6.38526
Zkscan3	5.07706	Antxr2	3.52147	A930005H10Rik	2.69806	Mfap3l	2.66789	Gpr116	4.91282	Chl1	6.34767
Hnrnpr	5.07619	Tmprss11e	3.48684	Med15	2.69098	Mapre2	2.66691	Sri	4.90547	Ehbp1	6.295
Mmp12	5.07561	Fhl2	3.48221	Hbb-bt	2.68606	Tpsb2	2.66531	Ddhd1	4.89566	Epha3	6.28738
Gbp7	5.07271	Gyk	3.48133	Foxf2	2.68211	Synpo2l	2.66169	St6galnac5	4.88397	Cyp26b1	6.28414
Cd69	5.07144	Ifi203	3.46294	B3gnt2	2.68181	Pum1	2.64994	Epb4.1l1	4.87783	Sned1	6.27572
Il11ra2	5.06986	Gsn	3.46217	Ccnd3	2.6729	Serpina3g	2.64903	Thrsp	4.87782	Ube2h	6.25868
Ifi202b	5.0557	Nt5e	3.45311	Septin9	2.67262	Omd	2.6458	Kifc3	4.86914	Eln	6.24902
Lyz2	5.03104	Ank3	3.45045	Prr5l	2.65758	Zmym5	2.6433	Tnfaip6	4.81278	Cep55	6.24508
Fyn	5.01782	Gpr35	3.43644	Olfm1	2.65613	Tmem173	2.64219	Efemp1	4.81047	Galnt16	6.18845
Cyp7b1	4.99607	Serinc2	3.43191	Eps8	2.65381	Fam13c	2.64197	Apod	4.804	Ccr5	6.1573
Il23a	4.9925	Nat8l	3.43097	Trim46	2.64474	Islr2	2.63736	Eif3j1	4.80054	Pcsk5	6.15153
Hba-a2	4.99167	Stfa2	3.42524	Endov	2.64113	Syt13	2.62794	2810474O19Rik	4.80017	Pdgfra	6.12783
Gtf2i	4.98848	Kcnk2	3.4154	Ralgps2	2.63781	Cstf2	2.62668	Rarres2	4.77973	Tcf19	6.1266
Irgm2	4.98381	Lsmem1	3.40612	Tcf15	2.63286	B4galnt1	2.62525	Irak1	4.7757	Dhx15	6.12575
Fam46a	4.97835	Tmem26	3.39994	Hp1bp3	2.62795	Cnot4	2.61508	Ctbp1	4.7684	Rnf122	6.12457
Antxr2	4.96537	Capn2	3.39579	Elf2	2.61913	Lgi2	2.59982	Capg	4.76726	Ffar2	6.10493
Eps8	4.96281	Acbd5	3.39294	Blzf1	2.61725	Dlg2	2.59381	Rab20	4.75767	Serping1	6.09038
Flt1	4.95732	Bace2	3.38504	Stx2	2.61388	Fabp7	2.59171	Tspan4	4.74064	Abcc4	6.08657
Nol9	4.95035	Mid1ip1	3.37332	Gtf2i	2.60604	Rcor3	2.58818	Htr2b	4.7374	Kctd1	6.06843
Cyyr1	4.94893	Slc16a5	3.36867	0610010K14Rik	2.60167	Osgepl1	2.58533	Kcnab2	4.73608	Kera	6.05867
Atxn1	4.94867	Papss2	3.36609	Caprin1	2.59879	Setdb1	2.58468	Dlk1	4.7244	Steap2	6.0545
Trp63	4.94581	Ltb4r1	3.36107	Car2	2.58934	Myh8	2.57918	Sertad2	4.70701	Erich2	6.04704
Gata6	4.94331	Atp13a3	3.35821	Myh11	2.58479	St6galnac5	2.57793	Phyhd1	4.70695	Dcn	6.04658
Rbp1	4.9423	Ogdh	3.34424	Gsta4	2.57955	1500015A07Rik	2.57103	H6pd	4.6944	Il11ra1	6.03874
Sult4a1	4.93981	Trp63	3.33115	Ednrb	2.57614	Gfra3	2.55204	Rbm26	4.65578	Qsox1	6.01113
Slc6a20a	4.93548	Tmem139	3.32386	Tsr3	2.5726	Dtnb	2.54952	Nrcam	4.6557	Lilra6	5.99949
Tpsb2	4.93387	Ttpa	3.2957	Zfp446	2.56601	Tmod1	2.54817	Cyp26b1	4.63303	Airn	5.98662
Hp	4.93329	Acadl	3.2948	Muc15	2.56574	Prelp	2.54719	Cxcl2	4.629	Tarbp2	5.9499
Hspa2	4.92414	Prr13	3.29422	Gria4	2.56176	Eftud2	2.543	Ppp6r3	4.62787	Omd	5.94564
Zc3h7a	4.89307	Wash	3.29093	Aamdc	2.55528	C4b	2.53812	Egfr	4.62716	Pira1	5.94446
Plec	4.88938	Sprr2d	3.2878	Cpt1b	2.54788	Hmga1	2.53713	Dlk1	4.62605	Runx2	5.93542
Elk3	4.87182	Wdfy1	3.28565	Armcx2	2.54774	Kat2b	2.53212	Dmkn	4.61666	Lum	5.91638
Dsc2	4.87133	Serpina3i	3.27772	Arvcf	2.54427	Smyd1	2.52831	Wnt4	4.61535	Parm1	5.89459
Krt84	4.81875	Rnf185	3.26926	Tpd52l2	2.53634	Agap1	2.52789	Mcoln2	4.61448	Tnfrsf26	5.88117
Itgae	4.81174	Elk3	3.26427	Sncaip	2.53458	Spag9	2.52694	Mllt10	4.61091	Mmrn2	5.86274
Klk12	4.79305	Mlst8	3.26333	Gm8773	2.52885	Ptrh2	2.5203	Jak2	4.60187	Pick1	5.84175
Tmem116	4.76921	Gsdmc2	3.26177	Dnajc28	2.52724	Arid5a	2.50828	Zfp703	4.59638	Meg3	5.83027
Frk	4.76537	Degs2	3.25997	Adcyap1r1	2.52221	Osbpl9	2.50228	Dcn	4.58854	Prelp	5.80427
Emilin2	4.74355	Ehf	3.25918	Hyi	2.51569	Trip10	2.50224	Pias3	4.58838	B3gnt9	5.78998
R3hdm2	4.73861	Mkks	3.25617	Tsc2	2.50991	H13	2.50123	Tmcc3	4.56982	Ltf	5.78224
Inhba	4.73328	Hpgd	3.2268	Chn2	2.50693	Tgm1	2.49189	Liph	4.56397	Inhba	5.769
Pglyrp3	4.72925	Mill1	3.2166	Hps5	2.50653	BC017643	2.48891	Csf3r	4.56016	Stfa1	5.7511
Gbp2	4.7242	Vsig10	3.2119	Eef1d	2.4976	Kctd18	2.48859	Cux1	4.55243	Ralgps2	5.7452
Stxbp1	4.71309	Jak2	3.21087	Bclaf1	2.49532	Pak3	2.48439	Tnn	4.54679	Ccl22	5.74431
Apol8	4.7073	Cd53	3.20658	Caprin1	2.49323	Uspl1	2.48042	Ace	4.54091	Septin4	5.71706
Gpr141	4.70154	Prss27	3.20206	Aurka	2.49221	C1s1	2.47657	Pde4b	4.53569	Plod2	5.69929
Ltf	4.69933	Tnc	3.19992	Alas2	2.492	Itfg3	2.47524	Ccser2	4.53479	Fbxl2	5.67737
Clcn3	4.67636	Rin3	3.19424	Zfp275	2.48858	Slit2	2.47522	Vrk1	4.53366	Cxcr5	5.67598
Meg3	4.67316	Galnt6	3.19086	Alx1	2.48722	Foxf2	2.46789	Rbm43	4.50699	Glipr2	5.64991
Sp100	4.66862	Hs3st6	3.18837	AW551984	2.48466	Adamtsl5	2.45655	Pdxdc1	4.50244	5430421F17Rik	5.60758
Crmp1	4.66226	Stau2	3.17667	Tbc1d9	2.47899	Cdca2	2.45094	Xdh	4.50146	Tpbg	5.60458
Slfn2	4.6568	Rtn4	3.17368	A2m	2.47353	Snca	2.44143	Odf2	4.50026	Nfe2	5.58124
Cntn1	4.65637	Bcl2l15	3.17269	Il11ra1	2.47037	Sepp1	2.4402	Crabp2	4.49345	Il1f9	5.56535
Prkcq	4.64318	Ecsit	3.16652	Sema6c	2.46348	Pcbp2	2.43455	Hipk3	4.44663	Pira2	5.52831
Nptx1	4.60163	Slc39a8	3.14989	Rcsd1	2.46147	Eif2ak2	2.42535	Crabp1	4.44601	Alox15	5.52793
Ubap2l	4.59957	Apoc1	3.14511	Hdac7	2.461	Rbm26	2.42505	Mafb	4.44345	Pax1	5.52538
Bbip1	4.59773	Ncoa4	3.13999	Tcf25	2.46051	2700049A03Rik	2.42409	Ccl9	4.44145	Ifitm1	5.50977
Prss53	4.59148	Prnd	3.11401	Zfyve27	2.45984	Eri3	2.42283	Eftud1	4.43362	Akt1s1	5.50568
Abcb1a	4.58461	Ltb4r2	3.10427	Camk1d	2.45939	Rbpj	2.41332	Amica1	4.4288	Wnt5a	5.49912
Ms4a6d	4.55013	Phyh	3.1028	Cdkn2b	2.45781	Mgat1	2.41326	Lrrc40	4.42568	Antxr1	5.49382
Tmem164	4.5479	Upf1	3.09858	Rxrg	2.4565	Alas2	2.41186	Sfrp1	4.41842	Synpo	5.49238
Ptges	4.53575	Ddr2	3.09724	Creb1	2.45413	Tlk2	2.40973	Itgam	4.41641	Dhx15	5.48821
Vldlr	4.53145	Clec2d	3.07722	Pde1a	2.44979	Rbm43	2.39715	Ttc39c	4.40731	Lgi2	5.48695
Trim21	4.52899	Gm5483	3.0768	Tgif2	2.44971	Tk2	2.38596	Rnf122	4.40459	Prrg1	5.48359
Atp9a	4.50092	Aff1	3.07597	Dcaf11	2.44917	Endov	2.37767	Fam20c	4.40226	S100a6	5.47854
Slc15a2	4.50057	Slc6a20a	3.0741	Phc3	2.44533	Ifi204	2.37629	Foxp4	4.38558	Mgarp	5.47053
Dedd	4.49866	Ptges	3.07263	Fut10	2.44024	Smap1	2.37143	Zeb2	4.38348	Pdgfc	5.4632
Nlrp3	4.47647	Cdc27	3.04569	Rab11fip3	2.43703	Mgat1	2.36654	Atp2c1	4.36015	Tmem252	5.45785
Iffo2	4.47358	Fam115c	3.0375	Tpm1	2.43599	Tac1	2.3651	Slc16a3	4.35461	Tshr	5.4573
Mgarp	4.46711	Defb1	3.03503	Rbm14-rbm4	2.43294	Ascc1	2.35154	Fam65c	4.35397	Raet1d	5.42174
Erc1	4.44235	BC117090	3.02835	Olfr78	2.43221	Usp40	2.35041	Abcc4	4.34745	Rbl1	5.40978
Anxa8	4.4391	Qsox1	3.02709	Sox5	2.43182	Epyc	2.35035	Cd40	4.33541	Tgfbr3	5.39598
Casq2	4.42413	Slc16a14	3.02268	Trnt1	2.42992	Rnf44	2.34997	Inhba	4.33035	Gigyf2	5.36299
Trim24	4.41911	Pglyrp3	3.01843	Igf1	2.42986	3830406C13Rik	2.3424	Plvap	4.33009	Atp2c1	5.36128
Sgk3	4.3951	Mecp2	3.01806	Slc25a44	2.42972	Rnpep	2.34164	Jak2	4.32475	Ror1	5.35243
Mapk8ip3	4.39314	Dgcr2	3.01683	Tfdp1	2.42949	Il6	2.34008	Csf3r	4.31791	Rbm14-rbm4	5.34624
Gfpt2	4.38795	Cadm4	3.01146	Ywhaz	2.42818	Ereg	2.33581	Fgr	4.26269	Pbx1	5.34389
Mef2c	4.34566	Zkscan3	3.00278	Alas2	2.42411	Srpx2	2.33451	Pla1a	4.26009	Aspscr1	5.33229
Gm2002	4.34352	Atp7a	2.99389	Trp53	2.42275	Lrrc4b	2.33209	Gvin1	4.2587	Hspa12a	5.32408
Kcnk2	4.33573	Smim3	2.99282	Mybl1	2.42176	Ptk2	2.32966	Slc10a7	4.24706	Far1	5.27945
Tmem106c	4.33321	Fam63a	2.99279	Tomm40	2.41606	Epn2	2.32786	Sirpb1a	4.24078	Med15	5.27463
Serpinb2	4.31459	Zfp280c	2.984	Drap1	2.41194	Gba	2.32545	Slc19a1	4.23176	Comt	5.25971
1700094D03Rik	4.30728	Fam43a	2.98249	Prkcg	2.40378	Add3	2.32452	Anxa7	4.22893	Fgl2	5.25132
Serpinb11	4.30138	Ralgds	2.98073	Vegfa	2.4007	Runx1t1	2.31707	Taf1a	4.22888	Ebf3	5.22525
Gga3	4.29731	Tubb6	2.97892	Alg11	2.3962	Adcy3	2.31464	Osbpl9	4.21858	Itga1	5.21683
Prr13	4.28916	Spopl	2.97419	Cox7a1	2.39194	Tfdp1	2.31221	Wnk1	4.2118	Capg	5.19855
Irak3	4.28315	Npbwr1	2.95459	Cd151	2.38917	Dab1	2.30892	Slc11a2	4.20869	Men1	5.1723
Hyal1	4.28228	Pls3	2.94484	Gm7120	2.38133	Sybu	2.3085	Asb4	4.20831	Ceacam19	5.16553
Hs3st1	4.26655	Tbc1d9	2.93887	Triqk	2.36918	Plekhg5	2.30687	Il1rap	4.20438	Meg3	5.16255
Capn2	4.2663	Eif4a2	2.93588	Zc3h7a	2.3644	B3gnt2	2.3055	Itgb3	4.19381	Fyn	5.15318
Filip1l	4.2659	Irak1	2.93037	Itih4	2.3632	Zfp703	2.30323	Ucp1	4.1837	Slfn4	5.15256
Atp6v0a1	4.26362	Adamts18	2.92722	Ecsit	2.36255	Luc7l	2.29741	P2ry1	4.18335	Tmem201	5.15176
Trp53inp1	4.26019	1810037I17Rik	2.92705	Asap1	2.36245	C1ra	2.29607	Echdc2	4.17811	Fgf7	5.14917
Irf9	4.2532	Spire1	2.9115	Trnp1	2.36242	Cacna2d3	2.29238	Fam214b	4.17756	Meis2	5.14847
Dpysl3	4.24633	Cd2bp2	2.91097	Snx10	2.36153	Lif	2.29156	Mocs2	4.17702	Vstm4	5.11378
Cdc42ep3	4.2426	Tinagl1	2.90222	Txnl4a	2.35645	Akap6	2.28633	Serpine1	4.17265	Ggt7	5.10011
Gm3893	4.23965	Cyp2b10	2.88713	Adam19	2.34867	Ccl7	2.28589	Adamts8	4.17154	Npnt	5.0945
Kif1a	4.22623	Atg9a	2.88428	Uhrf1	2.34251	Etv3	2.27793	Acvrl1	4.17051	Meg3	5.08353
Ncam1	4.22248	Klhl25	2.86929	Neurl1a	2.34042	Rab43	2.27598	Tspan11	4.1612	Loxl1	5.07528
Samd9l	4.19426	Dync1i2	2.86112	Zfp180	2.33861	Arhgap1	2.2759	Pcbp2	4.1594	Pmvk	5.06471
Hspa4l	4.18966	Eps8l1	2.86062	Nr1h2	2.32796	Car2	2.27351	Icam1	4.15634	Ptx3	5.05442
Nlrc5	4.18298	Trmt2b	2.84422	Myo7a	2.32265	Traf7	2.27124	Mocs1	4.15587	Larp6	5.0529
Tspyl5	4.17532	Lce1e	2.83508	Ebf3	2.32224	Sbno2	2.26737	Errfi1	4.15518	Gas1	5.03467
Sin3a	4.16871	Ctsb	2.83063	Rbfox2	2.32204	Mt2	2.26362	Mier1	4.15135	Itgax	5.0245
Trim30a	4.16771	Fam3b	2.82914	Ccl2	2.32137	Atp2a1	2.2622	Igfbp5	4.14414	Bgn	4.99515
Jakmip2	4.16476	Lce1j	2.79995	Papd7	2.32031	Myog	2.25761	A4galt	4.14361	Aldh1l2	4.99126
Itgb4	4.16416	Rnase4	2.79948	Sema6d	2.31807	Acta1	2.25313	Mefv	4.14133	Mecom	4.99028
Rbpj	4.16048	Prrg4	2.79418	Pdzd7	2.31303	Arap1	2.24871	Slc15a2	4.14052	P4ha3	4.98727
Fam46c	4.15536	Lyz2	2.79027	Arid4b	2.30277	Limch1	2.24696	Dpy30	4.14032	Gja1	4.98038
Mst1r	4.15156	Crip2	2.77786	Dnlz	2.30029	Tmbim6	2.2413	Btg3	4.11283	Tsga10	4.97429
Skint7	4.14923	Mb21d1	2.77119	Kctd18	2.2909	Nup88	2.24093	Sgms1	4.09462	Snap25	4.97265
Tpm1	4.1459	Abat	2.76971	Rdh13	2.28859	Ddx17	2.23424	Dclk1	4.09339	Bhlhe22	4.96566
B4galnt1	4.14346	Vkorc1l1	2.76887	Thrsp	2.28805	Tcf7l1	2.22672	Wls	4.09253	Ecscr	4.92671
Zdbf2	4.14257	Sat1	2.75953	Sec14l1	2.28576	Puf60	2.21663	Epas1	4.08799	Spp1	4.92014
Phka2	4.14233	Anxa3	2.75805	Trappc9	2.28542	Adar	2.2155	Lgals3	4.08044	Crbn	4.90656
Csrp1	4.13936	Serpinb3b	2.74417	Csf2rb2	2.27359	Mnda	2.20829	Anks1	4.08033	Col23a1	4.90466
Sectm1a	4.13634	Tead1	2.7355	Rprd1b	2.27115	Ly6a	2.20503	Nfix	4.06972	Hmcn1	4.88395
Mill1	4.13566	Palmd	2.71657	Abhd4	2.27088	Ckm	2.2037	Bmp5	4.06319	Hs3st3b1	4.87811
Bcl2l15	4.13269	Serpinb1a	2.71648	Sec24a	2.26619	Fbln7	2.20235	Add3	4.05717	Moap1	4.87494
Osbpl9	4.11737	Manba	2.71483	Slc39a8	2.26269	Nrf1	2.20006	Fabp4	4.05617	Aebp1	4.86079
Fblim1	4.1151	Krt79	2.71425	Neurl4	2.26241	Slc39a14	2.19327	Prc1	4.05233	Pear1	4.85686
Rhoc	4.10201	Srl	2.69906	Cdh10	2.25647	Nod1	2.18923	Cldn5	4.03563	Lox	4.84844
Papss1	4.09518	Olfm2	2.69678	Tcf12	2.25336	Mylpf	2.18188	Synj1	4.03515	Slain1	4.84573
Osbpl1a	4.09227	Clcn3	2.69603	Ung	2.25108	Pdp1	2.18114	Gvin1	4.02394	Unc5a	4.84149
Gyk	4.08644	Plin2	2.68917	Trappc13	2.25058	Il31ra	2.1804	Nt5c2	4.02119	Fbn1	4.83699
Setdb1	4.08531	Ppp6r3	2.68511	Phka2	2.24922	Cables1	2.1796	Odc1	4.01719	Qsox1	4.82898
Irak1	4.07652	Pthlh	2.68267	Cacnb2	2.24549	Pdzd4	2.17771	Cntf	4.01548	Fn1	4.82052
Myadm	4.0696	Filip1l	2.68157	Capn1	2.24383	Ube2h	2.17731	Tgfa	4.00875	Bcor	4.81754
Tinagl1	4.03759	Rdh16	2.68061	Crispld2	2.24333	Hgs	2.1762	Fn1	4.00402	Ank3	4.81144
Il7r	4.0364	Adar	2.67314	Nrip3	2.24238	Gpsm1	2.17308	Atp7a	3.99597	Olfm1	4.78118
Ppp2r2c	4.03603	Il13ra1	2.67308	Sytl4	2.24221	Gsn	2.16839	Serpine2	3.99451	Lipg	4.78099
Crispld2	4.01728	Cwh43	2.66762	Isg20	2.24017	Wdr73	2.16393	Yap1	3.99409	Lepr	4.75973
Tmem8	4.01235	Ifngr1	2.66381	Irs4	2.23799	Dxo	2.16239	Mgarp	3.99352	Glis1	4.74667
Papd5	4.00114	Gstm6	2.65871	Rbfox2	2.23776	Rnf145	2.15952	P2ry10	3.98696	Xlr3b	4.72275
Samd4	3.99696	Tns4	2.65573	Dnm1l	2.23607	Chrna1	2.15748	Sh2b2	3.98624	Ecm2	4.70924
Rab31	3.99501	Fam105a	2.64499	Scoc	2.23575	Hdc	2.14896	Btnl2	3.98007	Epas1	4.70503
Mgat5b	3.99356	Bcl2l1	2.6301	Rnf152	2.2354	Prrg1	2.14326	Prelp	3.97978	Cxcl12	4.70407
Cytip	3.97311	Cxadr	2.62852	Mbnl1	2.22978	Gtf2e2	2.14237	Atxn7l3	3.96829	Mall	4.69575
Fam198b	3.9656	Hp1bp3	2.6275	Sun2	2.2296	Tubgcp4	2.14227	Ptges	3.96689	Il4i1	4.68539
Krt73	3.95431	Lce1f	2.62475	Tcn2	2.22805	Septin2	2.13646	Gfra1	3.96657	Caprin1	4.68216
Nup98	3.93732	Adcy7	2.624	Icmt	2.22796	Crlf1	2.13503	Iigp1	3.96657	Kazn	4.68153
Wisp1	3.93348	Mgat1	2.61595	Tbc1d25	2.22595	Hba-a2	2.1337	Wnk1	3.96497	Trappc13	4.66973
Socs3	3.92343	Pfkp	2.61272	Celf2	2.2203	Mef2c	2.13087	Wnk1	3.96219	Postn	4.63579
Ppm1j	3.91354	Qsox1	2.61158	Dazap1	2.21647	Rtn4rl2	2.12707	Gpr35	3.95259	Asap1	4.63084
Git2	3.90131	Cdc14b	2.60314	Cdc27	2.20966	Lsp1	2.12574	Cdh1	3.93638	Sox11	4.62665
Cd14	3.89801	Picalm	2.60281	Zfp862-ps	2.20913	Erlin1	2.12222	Qsox1	3.9245	Ly6h	4.6205
Cd163l1	3.8735	Tgm5	2.5981	Pcbp2	2.20759	Cadm3	2.10833	Adamts1	3.91209	Ptgir	4.59716
Immt	3.85832	Tnfrsf23	2.58873	D17Wsu92e	2.20729	Caprin1	2.10374	Plac8	3.91109	Nefm	4.58778
Myadm	3.85476	Irf5	2.58852	Hba-a1	2.20423	Axl	2.10041	Bcar3	3.90132	Prrx1	4.57387
4833439L19Rik	3.85018	Kctd4	2.57624	Spin1	2.20378	Ackr3	2.09934	Ch25h	3.89057	Ackr3	4.56876
Pappa	3.84377	Stap2	2.55539	Skil	2.2032	Tpd52l2	2.09885	Atp6v0a1	3.88698	Osr1	4.5672
Mlph	3.84336	Miat	2.54536	Fam76a	2.19982	Cpxm2	2.09766	2010002M12Rik	3.88671	Pja1	4.56637
Zfx	3.83968	Il1f9	2.54126	Myo1b	2.19888	Srsf10	2.09702	6430531B16Rik	3.88458	Cldn12	4.56612
Irf5	3.83512	Gpnmb	2.53381	Gpr182	2.19469	Tmem33	2.09153	Ets2	3.88048	Suv420h1	4.54474
Sorcs2	3.82797	Cd14	2.53112	Cdc42se1	2.19133	Tor1aip1	2.08797	Tfpi	3.87134	Wisp1	4.54339
Oca2	3.82449	Fgfr3	2.5204	Rxrb	2.18907	Slc39a13	2.08589	Ilf3	3.86541	Ogdhl	4.51935
Gm5483	3.82329	Pinlyp	2.51001	Serpinb3a	2.18111	Cacna1c	2.08003	Sufu	3.86375	Pde1b	4.51424
Amigo1	3.82148	Ndor1	2.50421	Gpd1	2.17918	Fbxw2	2.07972	Prnp	3.86319	S100a4	4.5077
Gjb2	3.81446	Aktip	2.49943	Ankrd10	2.17579	Tnfaip6	2.07798	Arrdc4	3.86111	AU021092	4.50665
Shc2	3.80739	Smpdl3a	2.47998	Troap	2.16662	Dock7	2.07594	Lrch2	3.84242	Ms4a8a	4.50629
Smox	3.80455	Arl4d	2.46853	Pde2a	2.16364	Fam65c	2.07535	Jdp2	3.83197	Vcan	4.50581
Serinc2	3.80232	Aftph	2.46341	Rad18	2.16274	Btg3	2.07007	Ms4a6d	3.83132	Retnlg	4.50557
Bcl2a1b	3.80088	Gpr115	2.4626	Ndrg4	2.15382	Rsad2	2.06473	Fxyd5	3.80924	C1s1	4.49891
Lzts2	3.79017	Ccdc71l	2.45643	Septin8	2.15351	Ptger4	2.05917	Gap43	3.79895	Tmem51	4.49551
Fxyd5	3.77706	Atp8b1	2.45519	Fastkd5	2.15285	Cebpd	2.05811	Fez1	3.79559	Slc39a14	4.49501
Fance	3.76985	Sdr16c5	2.4492	Invs	2.1527	Bcat2	2.05765	Casp4	3.79291	Baalc	4.48774
Serpine1	3.76957	Slc6a6	2.44367	Arnt	2.14754	Adamts10	2.05723	Flrt2	3.78753	Mkx	4.47516
Hmha1	3.76922	Eif4ebp1	2.43612	Cox18	2.13872	Jak3	2.05559	C1s1	3.7767	Grb14	4.46613
H2-DMa	3.76305	Egln3	2.43591	Nlrx1	2.13806	Ncam1	2.05148	Zc3h12a	3.77426	Zfp568	4.45992
Cd3e	3.75878	Fam46a	2.43503	Cuta	2.13802	Zfp868	2.05049	Alas2	3.75601	Gsc	4.42973
Ddr2	3.75619	Tubb2b	2.43193	Mllt10	2.13692	Ly6a	2.04358	Glis3	3.74088	Ubox5	4.42517
Abcg4	3.73654	Renbp	2.42953	Tpm1	2.13645	Trmt1	2.04105	Cxcr5	3.74088	Adamts4	4.40842
Rabggtb	3.73038	Hba-a1	2.42606	Magi2	2.13289	Kctd11	2.03829	Syt4	3.73925	Atxn7l3	4.39484
Chil1	3.72934	Slitrk6	2.4252	Ankib1	2.13268	Vwa5a	2.03609	Ephb2	3.73924	Susd2	4.38105
Rnf44	3.72799	Lce1h	2.41981	Knop1	2.13201	Wdr92	2.03563	Gsn	3.73874	Ddr2	4.37773
Brca2	3.7249	Il1f8	2.41707	Sra1	2.12764	Hnrnpr	2.03272	Picalm	3.7353	Cd209b	4.37692
Bst2	3.71555	Cnfn	2.41523	Cd36	2.12636	Ank3	2.02945	Mx1	3.72975	B3gnt7	4.36156
Igsf9b	3.71499	1810011O10Rik	2.41243	Inpp5e	2.12568	H2-T22	2.02939	Gbp10	3.7288	Nfam1	4.36
Bnip3	3.71258	Hspa2	2.41141	Ncor2	2.12462	Il1r1	2.02805	Ndufa7	3.72131	Cttn	4.35775
Krt24	3.70506	Luc7l	2.41135	Chpf	2.12298	Ebna1bp2	2.02738	A630033H20Rik	3.71678	Kctd17	4.35585
Galnt7	3.6997	Spns2	2.4016	Sfmbt1	2.12263	Neb	2.0254	Picalm	3.71553	Saa2	4.35271
Prss12	3.68298	Stat3	2.38319	Gyk	2.12239	Akr1b3	2.02238	Mir22hg	3.70938	Sorcs2	4.35193
Daam1	3.6754	Lig3	2.38065	BC024978	2.11835	Eif4enif1	2.01704	C6	3.69964	Tmem164	4.34621
Dpysl3	3.67295	Mpp1	2.37765	Hmgxb3	2.1183	Mkrn1	2.01692	Cdh2	3.69472	Mgp	4.33988
Dcun1d1	3.67041	Trappc13	2.37655	Ugt1a7c	2.11778	Smpd3	2.0154	Ell2	3.68871	Mybl1	4.33381
Fam110c	3.66933	Asxl2	2.36174	Tmpo	2.11348	Hba-a2	2.01459	Eltd1	3.68243	Nod1	4.32208
Samhd1	3.66482	Ctnnbip1	2.3589	Brpf1	2.11005	Vash2	2.01325	Kdr	3.67195	Gxylt2	4.31804
Hpgd	3.64547	Abhd12b	2.34858	Kctd9	2.10967	Hbb-bt	2.00742	Mapkap1	3.67157	Fst	4.31724
Banp	3.63177	Pld1	2.33589	Lif	2.10755	Ctbp1	2.00541	Zfp869	3.66227	Angptl4	4.31541
Pcbp3	3.6292	Acpp	2.33565	Akap1	2.10492	Adam33	1.99789	Arid5a	3.65626	Pfkm	4.31409
Chdh	3.62769	Wfdc5	2.32501	Phactr2	2.10061	Hmga2	1.99606	Gpt2	3.65456	Muc1	4.30717
S100a6	3.60966	Hba-a1	2.31831	Dcaf4	2.10039	Caprin1	1.993	Gm11127	3.6518	Ppap2b	4.30705
Serpinb6c	3.6038	Ralb	2.29106	Tmem229b	2.0998	Mapk8ip3	1.98387	Nupr1	3.65049	Rarres2	4.30552
Pkp2	3.59963	Atp10a	2.27453	Tcf7l2	2.09916	Moxd1	1.98267	Serping1	3.63782	Limch1	4.3035
Nod2	3.58686	Gsn	2.26046	Nr2c2ap	2.09297	Ly6c1	1.98221	Cpxm1	3.63047	Slc25a27	4.29243
Rasl10a	3.58452	Tppp3	2.26033	Elp3	2.08841	Tle3	1.97808	Col12a1	3.61936	Ube2m	4.28728
Klc2	3.56948	S100a6	2.26006	Nrp2	2.08765	Mgrn1	1.97664	Flrt3	3.60615	Sostdc1	4.27678
Cdc42ep1	3.5685	Pqlc1	2.25829	Pum2	2.08732	Cyp7b1	1.97017	Morc4	3.60571	Bai2	4.27587
Bhlhe40	3.56747	Cpa4	2.25653	Zfat	2.08016	H2-T23	1.96989	a	3.58503	Adam17	4.27584
Elmod3	3.56481	Puf60	2.25616	Camk2g	2.06887	Podn	1.96858	P2ry2	3.58092	Vash2	4.27371
Csf2rb	3.5502	H2-T23	2.25378	Hba-a1	2.06783	Golga7	1.96786	Bbs9	3.58092	Rnf146	4.26804
Arg1	3.54401	Igsf9	2.25108	Puf60	2.0639	Phf23	1.96622	Gm14446	3.57597	Syt4	4.26569
Pdlim7	3.5416	Urah	2.24809	Btbd6	2.05845	Pdpn	1.96604	Cstf2	3.57433	Col8a2	4.26309
Atxn7l3	3.54133	Sult5a1	2.24584	Pdp1	2.05629	Actc1	1.96313	Ackr3	3.57117	Myo1b	4.25727
Helz2	3.53713	Crabp2	2.24328	Vegfa	2.05544	Hdac7	1.95533	Mon2	3.57027	Six1	4.24942
Psmb8	3.53202	Mapre2	2.23852	Mrps23	2.0542	Larp6	1.95312	Il1rap	3.56217	Mum1l1	4.24593
Car2	3.5315	2310042E22Rik	2.2366	Csnk1e	2.0513	Slc26a7	1.95246	Myrf	3.55482	Arhgap24	4.24385
Gem	3.53149	Lce1i	2.2342	Lyn	2.04987	Epha7	1.95198	Trim69	3.54861	Ndnf	4.23293
Pla2g4e	3.53113	Nucb2	2.223	Nmi	2.04374	Isg20	1.95055	Dpysl3	3.54267	1600014C10Rik	4.23189
Isg15	3.51969	Lce1g	2.21736	Arl4a	2.04343	Nrep	1.94934	Mb21d2	3.52416	Aplnr	4.22834
Hdac7	3.51732	Pls3	2.21002	Kcnk3	2.04232	Gcnt2	1.94387	Ptx3	3.52179	Gm20748	4.22261
Ddx58	3.5147	Ctss	2.20979	Gpx3	2.04096	Wdfy1	1.94061	Khdrbs3	3.51622	Mmp19	4.21601
Il13ra1	3.51321	Rnf19b	2.19974	Slc4a1	2.0366	Mitf	1.93507	Clec4d	3.50528	Egfl6	4.21117
Rnase2b	3.51054	Prr13	2.18404	B4galt4	2.02909	Camk2d	1.9332	Sdk2	3.50353	Ebf4	4.20628
S1pr3	3.50778	Pros1	2.17758	Kctd9	2.02829	Eif4e2	1.93235	Nt5e	3.50054	Has1	4.20395
Pfkp	3.50191	Lce1d	2.16971	Acta2	2.02389	Socs3	1.93082	Cfb	3.49928	Mier1	4.19144
Abhd1	3.49995	Cdkn2b	2.16741	Lpin1	2.02233	Iffo1	1.92835	Tgm1	3.47528	Angptl1	4.18905
AI607873	3.49709	Mall	2.1573	Lep	2.02092	Csnk1e	1.92801	Angptl4	3.46951	Nefl	4.18647
Tfe3	3.49699	Ndrg1	2.1539	Nudcd1	2.0209	Ube2l6	1.9213	Sgms2	3.4685	Ikzf4	4.1832
Agtpbp1	3.4909	Hbb-b1	2.15258	Arap1	2.01931	Fbxw11	1.91902	Ccdc50	3.4582	Sh3bp5l	4.18116
Cd99l2	3.47821	Cd44	2.14958	Cuta	2.01821	Fam76a	1.91899	Clec5a	3.45566	Sfrp2	4.17962
1810037I17Rik	3.47753	Cldn25	2.14777	Rcor3	2.01625	Sned1	1.91806	Bcat2	3.45462	Cyp4b1	4.17902
Fabp5	3.47144	Areg	2.14643	Rhno1	2.01623	Zmynd8	1.91585	Scn7a	3.44762	Cux1	4.1778
Akap6	3.46987	Xdh	2.14519	Nmt2	2.01231	Vdr	1.91415	Lgals3	3.44596	Stac2	4.1772
4930523C07Rik	3.46951	Stat1	2.13943	Snhg6	2.00878	Hectd2	1.91292	Vcan	3.44554	Tbx15	4.17595
Vegfa	3.46463	Hbb-bt	2.13364	Wnk2	2.00823	Cp	1.91267	Atp8b1	3.42853	Cdh2	4.16582
Cadm4	3.45964	Clip1	2.11244	Ate1	2.00813	Akr1c18	1.91237	Sbno2	3.42772	Gm16907	4.15578
Ankzf1	3.45888	Inf2	2.09997	Fam195a	2.0059	Acin1	1.91121	Il17rc	3.41524	Rnf113a1	4.14188
Ltb4r2	3.44694	Gpx1	2.09568	Nf2	2.00452	Slc16a12	1.90497	Def8	3.4151	Tirap	4.14158
Dpysl5	3.44457	Osbpl8	2.09533	Lpin1	2.00203	Tmem181c-ps	1.8899	Ccr5	3.41308	Cox18	4.14053
Slc35c1	3.41891	Rnf38	2.09243	4931428F04Rik	1.99682	Emb	1.8898	Slamf6	3.40561	Nrep	4.12817
Crip2	3.41586	Wdr61	2.09097	Acvrl1	1.99491	Ampd2	1.88765	Tank	3.40065	Abcf2	4.11958
Ptprj	3.40671	Fhl2	2.08683	Cpne1	1.98986	Gcc1	1.88573	Fam118b	3.39855	Slc2a13	4.11189
Cnot4	3.40273	Tdh	2.08637	Tfpi	1.98968	Adcy7	1.88499	Nmi	3.39089	Adamts8	4.10845
Tbc1d1	3.3997	Gskip	2.08626	Ttbk2	1.98813	Strn4	1.88309	Tppp3	3.38508	Fabp5	4.10505
Baiap2	3.39946	Gjb2	2.08563	Fam49a	1.97815	Arhgef1	1.87884	Cipc	3.37981	Phactr2	4.08929
Bcor	3.3972	2310050C09Rik	2.08156	Hdac10	1.97702	Fat3	1.87862	Galnt6	3.3795	Il1rl2	4.08624
Pthlh	3.39479	Pkm	2.0807	Dhrs11	1.9741	C1rb	1.8777	Arhgef1	3.37947	Zc3h12d	4.07933
Mrc1	3.39073	Gcnt2	2.0799	Ndufs5	1.97384	9330182L06Rik	1.87575	Clec4a2	3.37909	Tpx2	4.07527
Abca3	3.38969	Lamp2	2.07538	Foxj3	1.96943	Casp4	1.87315	Slc8b1	3.37805	Nox4	4.07157
Cldn6	3.37646	Lce1b	2.07313	Pnkp	1.96754	Ifitm3	1.86092	Echdc1	3.37552	Cd209d	4.06358
Slc25a40	3.37254	Slc30a4	2.07302	Slc36a2	1.9658	Klc1	1.86073	Galnt1	3.36529	Gpr124	4.06241
Nfkb2	3.3587	Cd44	2.07254	Fam208a	1.96414	Carkd	1.85895	Dbnl	3.35738	D430019H16Rik	4.0558
Papss2	3.35586	Homer2	2.06633	4833439L19Rik	1.96118	Loxl4	1.85806	Slc27a3	3.35377	Steap4	4.0544
Btbd6	3.35065	Plbd1	2.06583	Slc10a3	1.95983	Slc4a2	1.85568	9430020K01Rik	3.34577	Ppp2r5c	4.04927
Enox2	3.34895	Nlrp10	2.06576	Senp2	1.95555	Cbx5	1.85503	Kdm3a	3.34486	9430020K01Rik	4.03848
Gmeb1	3.34156	Lce1c	2.06144	Adarb1	1.95397	Btg2	1.85445	Il1b	3.33885	Mest	4.03828
Flcn	3.34074	Tubb2a	2.05968	Kat2a	1.9538	Mme	1.85441	Calml4	3.33853	Grem2	4.01123
Myo1c	3.33965	Macc1	2.05783	Hdhd2	1.95034	Tmem176a	1.84452	Mt2	3.33287	Mmp12	4.00697
Tagln2	3.33648	Tspan3	2.05178	Plin1	1.94227	Zfp740	1.84331	Rcan1	3.32902	Rhbdd3	3.99866
Foxp4	3.31961	Fam84a	2.04433	Ogdh	1.94213	Cacna1e	1.84208	4833403I15Rik	3.32083	Ly9	3.99309
Ppp1r18	3.30203	Tmem50b	2.04033	Ccpg1	1.94104	Krit1	1.83901	Dlk1	3.31937	Acot11	3.99077
Pag1	3.30091	Gjb6	2.03797	Hnrnpa1	1.93184	Ccl11	1.83797	Cox18	3.31431	Sema5b	3.9856
Stfa2	3.29922	Pvrl3	2.03468	9430015G10Rik	1.93102	Arhgap32	1.83703	Vash2	3.31381	Scoc	3.98543
Fst	3.28591	Eftud1	2.03002	Osbpl9	1.92766	Slc39a14	1.8316	Etv3	3.3125	Grtp1	3.98377
Nxph4	3.28475	Grina	2.0298	Nrf1	1.92722	Igfbp5	1.83046	Ifitm1	3.30625	Dkk3	3.98127
Itgam	3.28287	Acpp	2.02495	Eps8	1.92468	Lpin1	1.83013	Il1a	3.3056	Chrdl1	3.98082
Gsn	3.2825	Ak4	2.02403	Pparg	1.92415	Il11ra1	1.82775	Loxl1	3.30508	Plac8	3.97665
Chrm4	3.2778	Slc5a9	2.02124	Wnt11	1.91977	Cyp1b1	1.82119	Ly6a	3.29963	Slc27a3	3.97297
Fgf1	3.26326	Dsg1c	2.01937	Dyrk1a	1.91846	Slc11a2	1.82003	Gan	3.29446	Cped1	3.97132
Hmga1	3.25629	Homer2	2.01459	Hbb-b1	1.91733	Cd97	1.8177	Fpr2	3.28867	Bmp1	3.96852
Cebpd	3.2554	Apoc1	2.00663	Dcun1d3	1.9144	Ifi205	1.8141	Fst	3.28693	Thbs2	3.96642
Prnd	3.25015	Bicd2	2.00229	Golga7	1.91253	Steap4	1.81282	Osbpl3	3.28628	Col11a1	3.96383
Kcnh2	3.25008	Cav2	1.99969	Synm	1.90988	Ick	1.8113	Jade1	3.286	Gemin5	3.9567
Zfp207	3.24981	Eno1b	1.98991	Mtmr2	1.90855	Bpgm	1.80696	Tnfsf14	3.28525	Pcdhgb7	3.95602
Trpm7	3.24858	Ralbp1	1.98407	Spag9	1.90459	Ccno	1.80461	Clec4n	3.28296	Zfp945	3.95138
Areg	3.24509	Slc10a6	1.98374	Tpx2	1.9035	Apbb1ip	1.80153	Acsl3	3.269	Rbms3	3.93977
Cd44	3.24331	Pvrl4	1.9817	Dip2b	1.90192	Ccl2	1.80111	Spats2l	3.26556	Lox	3.92801
Fhl3	3.24171	Ndufa4	1.97251	Cyhr1	1.8995	Papss1	1.80022	Igf1	3.26306	Tmem219	3.92149
Cd53	3.24093	Bhlhe40	1.96172	Nfatc1	1.89919	Rbfox2	1.79937	Ifitm1	3.26302	Slit3	3.91658
Kdelr3	3.23923	Rabgap1l	1.9595	Rps15a-ps4	1.89536	Serping1	1.79848	Gpd1	3.26238	Ltbp1	3.91646
Rem2	3.23916	Gramd3	1.95753	Cnot4	1.89289	Whsc1	1.79847	Prrx2	3.25971	Ndufs1	3.91438
Gnl3l	3.23222	Sepp1	1.95562	Abi3	1.89159	Wdr13	1.79299	Tmem8	3.2532	Uspl1	3.91261
Uspl1	3.21691	Ctsh	1.95124	Meis2	1.89025	Slco5a1	1.78615	Cd14	3.25094	Cblb	3.91205
Aldh7a1	3.20912	Elmod1	1.94033	Eftud1	1.88872	Scap	1.78565	B3gnt7	3.25046	Xaf1	3.91011
Slc39a8	3.20881	Sgms1	1.93443	Sec16b	1.88784	Dcn	1.7848	Cxcl10	3.24836	Ccser2	3.89889
Gpm6b	3.20787	Sdcbp2	1.9313	Adhfe1	1.88625	Mgat4a	1.78297	Bcar1	3.24562	Prr16	3.88275
Tor1aip2	3.20717	Tmcc3	1.92434	Ndufs8	1.88456	Pde2a	1.78243	Hmga1	3.24053	C1s2	3.87782
Palmd	3.20341	Gba2	1.92131	Slc12a4	1.88327	Six1	1.78118	Mmp13	3.23231	Aspn	3.87215
Map3k12	3.19538	Maoa	1.90636	Csnk1g2	1.88171	Gdap2	1.77983	Fzd5	3.23174	Slc41a2	3.86911
Sprr2h	3.18152	Bicd2	1.90384	Ldlrad3	1.88005	Nppc	1.77377	Luc7l2	3.22796	Adam15	3.86696
Pdcd4	3.17961	Ddr1	1.90228	Gcdh	1.87806	Celf1	1.77207	Klrb1b	3.21695	Rbm26	3.86599
Myef2	3.17942	Mfap3l	1.90106	Klhdc7a	1.87462	Myc	1.76621	Arl4c	3.2117	Thy1	3.86512
Map1b	3.17175	Trex2	1.90008	H2afy	1.87365	Mapk14	1.76509	Prr15	3.20758	Zfyve27	3.86323
Pfkfb3	3.16725	Rbp2	1.89389	Mark2	1.87306	Il1rap	1.76368	Ube2j2	3.20646	Limch1	3.85228
Adamts18	3.16587	Hpgds	1.88412	Wnk1	1.87247	Shoc2	1.75402	Arap2	3.20207	Postn	3.84967
Il1rn	3.15682	Arhgap29	1.88164	Alx3	1.87121	Epb4.1	1.75063	C4b	3.19957	Ip6k3	3.84683
Slc39a8	3.15057	Gpc1	1.88013	Plod2	1.87015	Casp12	1.74858	Magi3	3.18749	C6	3.83592
Dusp6	3.14878	Slc9a1	1.8743	Brat1	1.8688	Sec23b	1.74637	Fam214a	3.1859	Olfml1	3.83445
Ifitm3	3.14472	Avpi1	1.86523	Fbxw2	1.86833	Cyp26b1	1.74614	Klf5	3.17784	Tead1	3.81874
Il2rg	3.1206	Kdm6b	0.535531	Fam124a	1.86826	Arsj	1.74421	Bach1	3.16433	Dnase1l3	3.81013
AI414108	3.11938	H60c	0.527189	Dync1i2	1.86491	Syt11	1.74413	Secisbp2l	3.16004	Psat1	3.80916
Adamts1	3.1186	Ano7	0.522078	Smarca4	1.86022	Tnfrsf11b	1.74395	Ifitm6	3.1544	Eif5a	3.80872
Gpnmb	3.10672	Cav1	0.512467	Ints3	1.85725	Rbms3	1.7425	Tnfaip3	3.15153	Rbms3	3.80175
Dusp2	3.10434	Ldlr	0.511544	St5	1.84846	Serpine1	1.74217	Gm13889	3.1421	Pcdh7	3.80146
Parp14	3.10296	Bcl9l	0.508482	2700049A03Rik	1.84843	Slc11a2	1.73694	Ccrn4l	3.13967	Plin1	3.79167
Trim15	3.08724	Ncapd2	0.507329	Ambra1	1.84737	Cxcl2	1.72886	Hbb-bs	3.13131	Nfatc4	3.7905
Smagp	3.08242	Rxra	0.506494	Tor1aip2	1.84641	Adamts5	1.72488	Fcgr2b	3.13034	Spint1	3.7884
Tubb3	3.07723	Ptprs	0.503473	Dnm1l	1.84606	Ptgs2	1.71975	Pvrl2	3.1251	Spns2	3.78662
Cd44	3.07649	Mepce	0.503447	Ilf3	1.84353	Scn7a	1.71888	Slfn1	3.12256	A930003A15Rik	3.78656
Igfbp7	3.06116	Upf1	0.499876	Pcsk9	1.84088	Pld1	1.71764	Thap6	3.11756	Csf3r	3.77798
Pcbp2	3.05645	Lmnb1	0.499563	Rap1gds1	1.84046	Tnfaip2	1.71635	Pcsk6	3.11631	Ly6a	3.77429
Slc2a1	3.05481	Hsp90aa1	0.497505	Klc2	1.83559	Tspan11	1.71364	Nfe2l1	3.11335	Ltbp2	3.76609
Rptn	3.0494	Setbp1	0.493761	Mthfd1l	1.83036	Wnt5a	1.70806	App	3.11109	Slc16a2	3.7657
Shf	3.04709	Col12a1	0.493215	Tnfaip3	1.82731	Ralgds	1.70046	Mtf2	3.10735	Cux1	3.75343
Fam43a	3.04442	Csrnp1	0.493213	Rhot1	1.82557	Wtap	1.69951	Nlrp3	3.10433	S1pr3	3.75173
Zyx	3.02564	Celsr1	0.491411	Mlxipl	1.82548	Lgmn	1.69631	Gramd3	3.09913	Hipk3	3.75106
Trabd2b	3.02187	Col17a1	0.488773	Cisd3	1.82528	Enpp2	1.69325	Hnrnpc	3.09709	Nbea	3.7465
Klc1	3.01986	Gnai1	0.487304	Cux1	1.8229	Mvp	1.69107	LOC100038947	3.08914	Bmp3	3.73949
Epb4.1l2	3.01696	Cyp2w1	0.486547	Tecpr2	1.82153	Mt1	1.68308	Erbb2ip	3.08393	Pdlim2	3.73948
Itga2b	3.01563	Mbnl1	0.486036	Ncaph2	1.82114	Cd47	1.68082	Cdc42ep4	3.08092	Fbxw2	3.73563
Sfrp1	3.01431	Kat7	0.485741	Ssx2ip	1.81935	Flot2	1.67751	Fn1	3.07624	Selp	3.72868
Pls3	3.00724	Dcn	0.485142	Prkag2	1.81595	Cxcl12	1.67512	Zbp1	3.07407	Galnt6	3.71968
Ddr1	3.00293	Maged1	0.482812	Pradc1	1.81395	Tpm1	1.67486	Parm1	3.07367	Il17rd	3.715
Icosl	2.99775	Zc3h11a	0.482055	Ndufaf6	1.81384	Def8	1.67309	N4bp1	3.0701	Gdnf	3.71463
Evl	2.99416	Mcm6	0.481886	Zfp266	1.81378	Tfpi2	1.66574	Mgp	3.07004	Postn	3.69975
Zfp36l2	2.97683	Acer3	0.481188	Clpx	1.81327	Txlna	1.6644	Rnf19b	3.06773	Kif1a	3.69555
Mb21d1	2.97632	Mcm5	0.47936	Dut	1.8128	Szrd1	1.66435	Klf4	3.06298	C3	3.68834
Itgb2	2.9719	Hmgb1	0.47906	Igdcc4	1.8125	Iqgap2	1.66093	Zfp451	3.05811	Nfatc4	3.68332
Flnb	2.97186	Dusp8	0.478399	Phc3	1.81199	Arrdc3	1.65803	Gm9733	3.05779	Add3	3.67183
Neat1	2.97148	Nrep	0.478396	Lig3	1.81184	Pum1	1.65642	Smek1	3.05692	Npr3	3.66026
Pacsin3	2.96991	Ncor1	0.477911	Tpm3	1.81025	Mmp19	1.6538	Gbp5	3.05682	Gabpb2	3.65673
Arhgef1	2.95888	Robo1	0.473777	Rgcc	1.80978	Efemp1	1.64842	Mcf2l	3.05536	Plvap	3.65624
Rcan1	2.95598	Etv3	0.472645	Tspan4	1.80927	Mterfd2	1.64445	Vldlr	3.05098	Sparcl1	3.64648
Lgi2	2.94905	Ptk7	0.471637	Tnfrsf1b	1.8083	Galnt18	1.63923	Magi2	3.04479	Tec	3.64391
Sec14l2	2.94638	Htra1	0.470685	Get4	1.80713	Synpo	1.63836	Gmeb1	3.04458	Mov10	3.63649
Bdkrb2	2.93795	Ckb	0.47006	Arfgap1	1.80659	Lpar1	1.63635	Ptprs	3.03898	Morf4l2	3.63482
Nfatc1	2.92906	Acin1	0.468878	Nup37	1.80482	Fam214a	1.63369	Osm	3.03809	Slc7a2	3.63456
Pfkp	2.928	Ppp2r5c	0.468177	Bdkrb2	1.80393	Osmr	1.63271	Ldb2	3.03494	Vstm2b	3.63417
Adam8	2.92794	Mbnl1	0.467627	Rsad2	1.80381	Mon2	1.63028	Ier3	3.03277	Thbs3	3.62801
Lmna	2.92515	Adrb2	0.46756	Osbpl8	1.8012	Adk	1.62988	Vcan	3.03228	Fbn2	3.6273
Lama4	2.91908	Antxr1	0.467459	Hspb7	1.80077	Ythdf3	1.62597	Ust	3.03093	Fstl1	3.62186
Aldoa	2.91364	Gm3776	0.467355	Brpf1	1.79524	Nfatc4	1.62547	Ralgds	3.01849	Ly6c1	3.62117
Tgfb1i1	2.88962	Zcchc11	0.465381	Gstm4	1.79158	2002-03-01	1.62347	Snx16	3.01841	Ccnc	3.60735
Gas2l1	2.88915	Ubc	0.46421	Map4	1.79092	Svil	1.62257	Lilrb4	3.01809	E330009J07Rik	3.60514
Epb4.1l1	2.88865	Parp1	0.463144	Usp19	1.7908	Zfp36	1.61396	2010111I01Rik	3.01679	Cbln1	3.60508
Cyp2b10	2.88689	Zc3h12c	0.459236	Gata6	1.79011	Mmp11	1.61206	Wnk1	3.01477	Myo1e	3.60143
Pstpip2	2.87796	Ass1	0.457518	Pex16	1.78958	Xdh	1.60828	Ablim1	3.00994	Il4ra	3.60134
Vwa1	2.87593	Ube2h	0.455373	Rpl38	1.78324	Ly6e	1.60782	Medag	3.00632	Crlf1	3.60031
Trim16	2.87592	2810417H13Rik	0.452085	Pkn1	1.78313	Sulf1	1.60255	C920025E04Rik	3.00226	Sema3f	3.59792
Scap	2.87259	Cic	0.451537	Ciz1	1.78193	Tgm2	1.60162	Bche	2.99463	Pik3cd	3.59575
Prkcb	2.86794	Postn	0.451514	Cldn12	1.78163	Ctnnd1	1.59197	Bhlhe40	2.99403	Prrt2	3.59377
Stc1	2.86189	Slc25a25	0.450733	Parp6	1.78061	Mllt10	1.59097	Casp12	2.98179	Tomm40	3.59365
Vsig10	2.85747	Tesc	0.450389	Zfand2b	1.77935	Dkk3	1.58877	Fam114a2	2.96606	Vrk1	3.58982
Stat3	2.85255	Mcm2	0.448981	Med15	1.77778	Apaf1	1.58524	Plec	2.9654	Crabp2	3.58914
Fbxw2	2.8422	Ddx39b	0.448593	St7	1.77279	H6pd	1.58407	Rbpj	2.96302	Dnm3os	3.58831
Qk	2.8372	Stmn1	0.447077	Srsf10	1.77138	Plec	1.58237	Des	2.96265	Lman1	3.58599
Rabggtb	2.83594	Egr1	0.446434	Prr13	1.76785	Il1rl2	1.57698	Il18rap	2.95815	Rgcc	3.57662
Tmem87a	2.83169	Kif13a	0.444668	Fam63a	1.7677	Ptx3	1.575	Synpo	2.94736	Egfl7	3.57587
Etv4	2.80849	Lig1	0.444533	Susd2	1.76634	Ddah1	1.57228	Itga7	2.9436	Slc13a3	3.57539
Stat3	2.80277	Pds5b	0.444048	Zfp40	1.76253	Phactr2	1.57202	Gadd45b	2.94113	Pde2a	3.57431
Nt5e	2.80231	Nfkbiz	0.443149	Sema6c	1.75838	Thy1	1.57195	Plaur	2.93731	Timp3	3.57045
Pdik1l	2.79742	Zfp503	0.441546	Mta3	1.75533	Wipf1	1.57124	Tnfrsf26	2.92824	Mab21l1	3.56822
Tnik	2.79326	Sod1	0.4406	Pck1	1.75487	Loxl1	1.57021	Hspa13	2.92822	Fibin	3.55932
Pak1	2.7881	Septin8	0.440008	Uba3	1.75403	Inhbb	1.56698	St8sia1	2.92633	Ccl6	3.55738
Ppm1h	2.78103	Atic	0.438697	Cpeb2	1.75163	Entpd1	1.56221	Taf4b	2.92591	Gas7	3.55453
Ano6	2.7561	Pdgfa	0.438142	Cpeb4	1.74589	Has1	1.55335	Nfil3	2.92394	Npdc1	3.54385
Tppp3	2.74683	Shh	0.437967	Xbp1	1.74552	Tpm1	1.55113	Nfkbie	2.92249	Has2	3.53394
Calm5	2.74674	Nucks1	0.435672	Zfp574	1.7443	Clasp1	1.54973	Apold1	2.90835	Dnm1l	3.52659
2310007B03Rik	2.74592	Lmo1	0.435228	Nfat5	1.74272	6030419C18Rik	1.54729	Arsj	2.90817	Shoc2	3.5233
Mboat1	2.74196	Grb10	0.433087	Lsm10	1.74271	Hbb-bs	1.54628	Lcorl	2.90803	Zkscan8	3.51535
Lgals1	2.74113	Nfia	0.432997	Casc4	1.73849	Sod3	1.54499	Mxd1	2.89502	Soat2	3.51001
Sdc3	2.73407	Oat	0.432102	Cacna1c	1.7384	Skil	1.54168	Lpar4	2.88974	Il1rap	3.5077
Cd44	2.73363	Tyms	0.431629	Irf3	1.73626	Stat3	1.53878	Lrrc8c	2.88459	Arid5a	3.50304
Ppp4r1	2.72002	Glul	0.431253	Nrcam	1.73614	Ltbr	1.53814	Lclat1	2.87837	A630033H20Rik	3.49902
Tmcc3	2.71029	Ncapg2	0.429383	Mapk8ip3	1.73589	Flot1	1.53744	Tnfrsf12a	2.87409	Cxcl12	3.49622
Rgs12	2.70958	Igf2	0.426946	Camkk2	1.7353	Celf2	1.5313	Il6st	2.87294	Enah	3.49227
Defb1	2.70918	Rbmx	0.426651	Ryk	1.73515	Steap3	1.53073	Creb5	2.86601	Secisbp2l	3.49093
Osbpl9	2.70636	Klf9	0.425844	Ano1	1.73412	Il6st	1.53011	Ifnb1	2.86002	Tenm4	3.48964
Snhg8	2.70453	Satb1	0.425539	Trim2	1.73389	Tmem176b	1.52695	Dusp16	2.84832	Ust	3.47883
Pcdh7	2.70173	Bmpr1b	0.425454	Sh3glb1	1.73264	Plekhg2	1.52547	Igfbp3	2.84139	Snai2	3.47692
Itgb6	2.69762	Hnrnpf	0.423947	Mapk14	1.73192	Ttbk2	1.52426	Kansl1l	2.83735	Bche	3.47328
Rbm12	2.69655	Nup210	0.422806	Agpat2	1.73011	Rps2	1.5232	Cblb	2.83258	Cdh11	3.4617
Abat	2.69609	Nfix	0.422228	Nono	1.72888	Il4ra	1.52299	Atp6v0d2	2.83056	Col6a3	3.45692
Ralb	2.69001	Slc12a4	0.417736	AU019823	1.72875	Itga9	1.52047	Gpd2	2.8284	Jak2	3.45131
Abcb1b	2.68735	Ror1	0.417211	8430408G22Rik	1.72697	Golga2	1.5151	Svep1	2.82741	Epdr1	3.45064
Plet1	2.68243	Nasp	0.417058	Rc3h2	1.72613	Cxcl12	1.51291	Sos1	2.82637	Sdk2	3.44341
Itga5	2.68111	Col4a5	0.416462	Tmem117	1.72521	Otud7b	1.5115	Jam3	2.81713	Ntn1	3.43667
Map3k14	2.67126	Tnfaip1	0.415777	Lrrc28	1.72449	Galnt16	1.50895	Rpl31	2.81637	Ptprd	3.43469
Slc9a1	2.67019	Mef2a	0.414608	Tubgcp4	1.72029	Morf4l2	1.50198	Dct	2.8163	Scimp	3.4241
Tgm1	2.66876	Evl	0.414571	Gprasp1	1.71837	Atp8b1	1.50166	Ctsl	2.81243	Slc39a14	3.42252
Sgms2	2.6674	Gli3	0.414517	Ptgs2	1.7177	Ltbp1	1.50158	Adamtsl1	2.812	Myh11	3.40981
Fam129a	2.66431	Serpinh1	0.413256	Bag6	1.71711	Gpr133	1.50042	Rsad2	2.81177	Tyk2	3.40833
Stx3	2.6617	Rnps1	0.412208	Nme2	1.71608	Pdgfrl	1.49698	Aebp1	2.81152	Cpe	3.3939
Olfm2	2.66042	Caprin1	0.411664	Itgb3bp	1.715	Tead3	1.49593	Asap1	2.80068	Epb4.1l1	3.39032
B4galnt1	2.65388	Gadd45b	0.41122	Hid1	1.71472	Nov	1.4929	Stat3	2.79986	Apod	3.38389
Pqlc1	2.64975	Kremen2	0.411072	Nckap5	1.71151	Myadm	1.48603	Birc3	2.79971	Flrt2	3.38364
Ppp6r3	2.64712	Rbbp8	0.409709	Tcf19	1.71069	Tgfbr2	1.4855	Rnd1	2.79537	Casp12	3.38304
Zbtb33	2.644	Crim1	0.406548	Nab2	1.7092	Scara5	1.47997	Eps8	2.79147	Anpep	3.37834
Tnk1	2.63882	Sin3a	0.406142	Des	1.70862	Tmem26	1.47769	Bicc1	2.79124	Gpcpd1	3.37149
Depdc5	2.63473	Fbln2	0.40497	Camta2	1.70819	S1pr2	1.47675	Vstm4	2.7886	Eif4enif1	3.36939
Kdm3a	2.63312	Sox12	0.404089	Arid5a	1.70586	Pde12	1.47617	Pi16	2.78407	Ror2	3.36644
Nadk	2.63035	Elf2	0.404076	Mst1r	1.7056	Tgfbr3	1.47179	Maff	2.78251	Osbpl3	3.35669
Itgb8	2.61412	Kntc1	0.403181	Rbfox2	1.70257	AW551984	1.46993	Slc16a2	2.78239	Orc2	3.3541
Krt79	2.59875	D8Ertd82e	0.402952	Myom1	1.70186	Fech	1.46955	Add3	2.78172	Adam8	3.35148
F2rl1	2.59738	Lamc1	0.40249	Tsr2	1.69996	Sirpa	1.4693	Cish	2.77669	Taf1	3.34664
Sat1	2.59031	Itga3	0.401704	Pag1	1.69753	Col18a1	1.46834	Ppp2r1b	2.77643	Bicc1	3.34486
Suv420h2	2.58873	Sema5a	0.401514	Myh11	1.69705	Prss35	1.468	Nipa2	2.76715	Ss18	3.34438
Trappc13	2.58816	Hells	0.401424	Dact1	1.69368	Errfi1	1.46503	Clock	2.76671	Naa60	3.33667
Cd200	2.58739	Bcam	0.401094	Rgs17	1.69337	Ifitm2	1.46476	Ifit1	2.76421	Vcan	3.33534
Degs2	2.58393	Hsph1	0.40103	Caprin1	1.69314	Gas1	1.46157	Glrx	2.75962	Tcf3	3.33053
Smox	2.58125	Pdzrn3	0.400518	Rffl	1.69118	Sulf2	1.45142	Tnip3	2.75933	Col6a3	3.32664
Cxcl16	2.57494	Zfp367	0.399853	Gpd2	1.69093	Islr	1.45065	Zbp1	2.75242	Nr2f2	3.32532
Adcy7	2.57196	Wdhd1	0.399174	Zmiz2	1.68843	Pros1	1.44996	Slc15a3	2.74753	Plec	3.32222
Tspan3	2.57194	Hmg20b	0.398179	Arhgap12	1.68573	Gap43	1.44652	Hnrnpa1	2.74613	Bmp1	3.32151
Chit1	2.57193	Cxcl10	0.396682	Cited4	1.68536	Igfbp4	1.44212	Zfand2b	2.74248	Npr2	3.32125
Sars	2.56749	Endov	0.395236	Rai2	1.68456	Ugdh	1.4412	C5ar1	2.73397	Nin	3.31469
Afap1l1	2.55242	Clip2	0.395194	Gm6484	1.68304	Rnf122	1.43518	Pik3r5	2.72191	Prss35	3.31342
Tgfbi	2.55225	Rps6ka1	0.395044	Isl1	1.68252	Slc9a1	1.43358	Trem1	2.71737	Tgfb2	3.31314
Ly6e	2.54968	Dtnb	0.39426	Ewsr1	1.68248	Dapk1	1.43217	Tfec	2.71285	Slc6a17	3.30882
Stat1	2.54665	Clcn3	0.393383	Wnt2	1.68157	4933426M11Rik	1.43074	Pde4b	2.71268	Fbln2	3.30414
Tmprss11e	2.54008	Paqr4	0.392162	Ampd3	1.68154	Sox11	1.4301	Moxd1	2.71	Wdr86	3.30223
1810011O10Rik	2.53989	Col4a1	0.391788	Daam1	1.67929	Cpe	1.41845	Plk2	2.70853	Gpr171	3.29914
Adm	2.52534	Wnt10b	0.390822	Rusc2	1.67808	Dpp4	1.4168	Cxcl14	2.70218	Slc15a2	3.2976
Nrep	2.52527	Hmgn2	0.390785	Vasp	1.67745	Klf2	1.40285	Rhbdf2	2.70104	Mrgprf	3.28771
Cd44	2.52512	Ccdc85b	0.390679	Polr3d	1.67682	Notch3	0.709209	Postn	2.69513	Tmem173	3.27721
Bace2	2.5216	Abl2	0.389632	Flcn	1.67525	Plk2	0.708462	Taok3	2.69385	Stc1	3.27175
Plekhb2	2.51698	Fam213a	0.389572	Bnip3	1.67425	Trf	0.707053	Pfkfb3	2.69011	Pxdn	3.27161
Ehf	2.51281	Stox2	0.389036	Pld1	1.67384	Slit2	0.70321	Pvr	2.68947	Tfdp2	3.25799
Srd5a1	2.508	Chd3	0.388398	Acin1	1.66829	Col23a1	0.702477	Igf1	2.68444	Abca3	3.25766
Hexim1	2.50499	H1fx	0.387386	Cidec	1.66811	Pnpla2	0.701385	Npdc1	2.68265	Prss12	3.24985
Plec	2.49978	Sertad2	0.386856	Jak3	1.66581	Aoc3	0.699663	Uck2	2.6741	Atp6v0d2	3.24929
Csf1	2.49449	Rian	0.386456	Acta1	1.66483	Arl4c	0.695308	Tmem51	2.66783	Tgfb3	3.2435
Parp8	2.49392	Ppfia4	0.385657	Lig3	1.66472	Etfa	0.691502	Nxpe5	2.66772	Nol11	3.24207
Phc3	2.49067	Ppp1r18	0.385642	Sfrp5	1.66233	Hadh	0.690783	Has2	2.66716	Inf2	3.24189
Smurf1	2.4906	Dcps	0.385432	Rerg	1.66223	Slc1a5	0.68831	Nfkbia	2.66583	Adamts2	3.23317
Tacc2	2.48582	Syde2	0.385081	Tbx3	1.6611	Fbxw11	0.685885	Gch1	2.66527	Zfp869	3.23236
Zfand2a	2.48229	Lhx2	0.383135	Apoc1	1.66088	Txnip	0.684082	Ccl5	2.66459	Cadm4	3.22819
Nsmce1	2.48102	Jag2	0.383031	Ranbp3	1.66075	Ddit4	0.68342	Gfpt2	2.6632	Ryk	3.22443
Sbno2	2.48049	Col4a2	0.381852	Tirap	1.6595	Whsc1	0.682226	Olfml2a	2.66148	Abcg1	3.22116
Sdccag3	2.47724	Brd2	0.376704	Ch25h	1.65938	Acaa2	0.681536	Mtmr10	2.65985	Plec	3.21701
Tbc1d2	2.47434	Fpgs	0.376566	Slc25a19	1.65836	Dnajb4	0.679387	Nabp1	2.65759	Fyco1	3.21658
Smpdl3a	2.46997	Lamb1	0.376434	Alg8	1.65657	H2-K1	0.677608	Ifrd1	2.65607	Inhbb	3.21642
Skint1	2.4666	Rnf44	0.375841	Ssh2	1.65435	Aco2	0.677117	Wibg	2.64864	Pdgfrb	3.20741
Map7d1	2.46532	Cep250	0.374596	Nup98	1.65343	Ckb	0.673336	Timeless	2.64685	Prrg3	3.20505
Dlg5	2.46522	Zmiz2	0.374314	Epb4.1	1.65295	Cluh	0.673226	Rrbp1	2.64271	Prnp	3.18681
Sult5a1	2.45523	Hnrnpc	0.374184	Mapkap1	1.65129	Fam198b	0.672193	Dnase1l3	2.63657	Ntrk2	3.18278
Ctsf	2.45428	Eif4enif1	0.373429	Slc2a4	1.64945	Amotl2	0.66734	Picalm	2.63461	6030419C18Rik	3.17944
Gadd45g	2.4519	Wnt6	0.372728	Serpinh1	1.6465	Lepr	0.665994	Eef1d	2.63339	Mmp14	3.17618
Cdh13	2.45049	Frem2	0.372716	Car4	1.64571	Ivns1abp	0.665804	Pira6	2.62818	Neat1	3.16594
Ctnnbip1	2.44953	Rel	0.372085	Cbln2	1.64514	Prkar2b	0.665087	Slc39a12	2.62474	Lrrn3	3.15754
Synj2	2.44779	Ralgds	0.371678	Sin3a	1.64446	Man2b1	0.664217	Fam160a2	2.62462	Ccl12	3.15744
Abi1	2.42354	Igf2	0.371362	Lin54	1.64428	Acsl1	0.663926	Qsox1	2.61108	Rasgrp1	3.15618
Mgat1	2.42038	Kat2a	0.371093	Miat	1.64135	Idh3a	0.663741	Phactr4	2.6064	Aldh1a2	3.15101
Mon2	2.41807	Chst3	0.370908	Spag9	1.64125	Tob2	0.662598	Enah	2.60108	Nrbp2	3.14263
Trnt1	2.41625	Vcan	0.370469	Pitx2	1.63735	Cramp1l	0.662279	Dcn	2.60079	Tm4sf1	3.13901
Manba	2.41508	Ltbp4	0.370266	Rdh13	1.63617	Acadm	0.661912	Enpp1	2.59075	Vdr	3.13265
Gsdmc4	2.41409	Zkscan3	0.369607	Snrpa	1.63564	Agap1	0.661709	Aen	2.58485	Endov	3.13203
Col3a1	2.41375	Cxcl14	0.368691	Zfp821	1.63544	Mthfr	0.661076	Tgfbr3	2.58255	Tpm1	3.1303
Asap1	2.41218	Telo2	0.368521	Nup98	1.63266	1700017B05Rik	0.660921	Ubr5	2.58124	Itsn1	3.11851
Cwh43	2.41048	Capn6	0.368431	Tmem120a	1.6312	Glo1	0.660169	Lpin1	2.57899	Kat5	3.11593
Septin9	2.41012	Dmpk	0.368247	Rnps1	1.63083	Dnm1l	0.659688	Itga5	2.57883	Tspan32	3.11564
Ext1	2.40997	Cdt1	0.367606	Lipe	1.62673	Bag6	0.655271	Smoc2	2.57097	Stat3	3.11563
Ier5l	2.40405	Hoxc4	0.367509	Gfm2	1.62602	Golga2	0.654742	Mgat1	2.56671	Ccdc80	3.11447
Fbn2	2.39805	Lama5	0.367504	Chka	1.62525	Col18a1	0.654313	Scara3	2.56595	Ctsk	3.1141
Car12	2.39638	Hspa1l	0.366489	Islr2	1.62412	Pex6	0.653271	Egfr	2.56267	Bhlhe40	3.1131
Fam171a2	2.39328	Txnip	0.365432	Otud4	1.62325	Jarid2	0.652299	Csnk1g2	2.55971	Lhfpl2	3.10554
Kit	2.38979	Pole	0.364956	U2af1	1.62296	Larp4	0.648911	Timp3	2.55739	Immt	3.10255
App	2.38662	Trmt2b	0.364515	Nkain1	1.62181	Raly	0.648893	Sema5a	2.55438	Mmp16	3.10054
Shisa5	2.38125	Ehmt2	0.364203	Lmna	1.61793	Rgs5	0.648796	Tnfsf9	2.5504	Slc19a1	3.09995
Trafd1	2.38	Id3	0.363902	Myadm	1.61776	Clasp1	0.647318	Braf	2.54976	Angptl2	3.098
Palld	2.37318	Edn1	0.363126	Endog	1.61749	Bnip3	0.644845	Myo9b	2.54779	Nnmt	3.09371
Phldb2	2.37312	Sirt1	0.361707	Kcnb1	1.61712	Arhgef25	0.644519	Atp2b4	2.5445	Tcf7l2	3.0936
Klf10	2.37142	Pxn	0.361355	Cacna2d2	1.61708	Prex2	0.643559	S100a16	2.54099	Tcerg1	3.08992
Renbp	2.36628	Mvb12b	0.359944	Phospho1	1.61663	Ankrd10	0.643019	Tmem2	2.54041	Sema3g	3.08919
Gcnt2	2.36353	Txnip	0.359782	Epb4.1l2	1.61596	Myh11	0.642485	Homer1	2.53813	Trpm7	3.08749
Qsox1	2.35536	Tnfaip3	0.359459	Gng12	1.61377	Stil	0.641573	Tcp1	2.53793	Zfp354c	3.08563
Carhsp1	2.35438	Hoxa5	0.35859	Htatsf1	1.61366	Dock6	0.635733	AW551984	2.53574	Ephb2	3.07789
Id1	2.35359	Col4a6	0.35856	Clybl	1.61356	Flt1	0.635101	Tiparp	2.53555	Ccr2	3.07769
Atp10a	2.35311	Ankrd11	0.358331	Rnps1	1.61198	Cidec	0.63485	Ptp4a1	2.53455	2700089E24Rik	3.07035
Dusp3	2.35273	Agrn	0.357484	Tnfaip8	1.61088	Id1	0.633918	Cpsf4	2.53254	Chodl	3.06978
Grina	2.34518	Hspa1b	0.357143	Gng7	1.61018	Ewsr1	0.631051	Stat3	2.53159	Rhov	3.06219
Ercc1	2.33306	Ccdc3	0.356238	Rnf14	1.60669	Unc5b	0.630709	Spag9	2.52956	Arhgap42	3.05301
Rerg	2.33299	Cachd1	0.354138	Flt1	1.60509	Mgll	0.630536	Car3	2.52131	Dio2	3.05006
Cnn2	2.32882	Tubgcp4	0.353844	Cxcl2	1.6049	Arpp19	0.62593	Zswim4	2.50236	Col5a3	3.03073
Creb5	2.327	Col17a1	0.353727	Tpm2	1.6041	Dlg1	0.625908	Rel	2.49987	Tenm3	3.0301
Tubb2b	2.32478	Hrsp12	0.352144	Luc7l2	1.60363	Trim59	0.623275	Ahnak	2.49471	Usp40	3.02897
Map7d1	2.3217	Dtl	0.351895	S100a1	1.60339	Car3	0.620627	Nfkb2	2.49244	Ppp6r3	3.02597
Cldn12	2.31734	Nfkb2	0.350188	Fam219b	1.6004	Kat2b	0.620335	Htatsf1	2.48605	Fcgr2b	3.02488
Gsdmc	2.30428	Tk1	0.350181	Specc1	1.59824	Rreb1	0.620189	Cdh5	2.47948	Hspa12b	3.01426
Picalm	2.3038	Hspa1a	0.349888	Fam46c	1.59564	Cd99l2	0.619654	Sestd1	2.47669	Igsf10	3.01223
Qsox1	2.30213	Eif4g3	0.349229	Tmem70	1.59496	Vcan	0.619452	Cd83	2.47152	C920009B18Rik	3.01121
Sox6	2.2997	Gemin5	0.348873	Ctsa	1.59295	Sesn2	0.619311	Tubb6	2.47035	Cyld	3.00765
Synpo2	2.29611	Pold1	0.346742	Ptbp3	1.59254	Gpcpd1	0.618625	Ctsk	2.47028	Robo2	2.99216
Mtss1	2.28978	Angpt2	0.34591	Rnft2	1.59228	Papss1	0.617818	Morf4l2	2.46928	Adamts12	2.98416
Rnase4	2.28567	Sparc	0.3457	Chrd	1.58875	Rnpep	0.617484	Hcar2	2.4666	Itgam	2.97828
Plod2	2.27743	Arhgef3	0.344589	Il6	1.58633	Rbp4	0.617301	S100a4	2.46222	Synj1	2.96674
Ythdf3	2.27726	Sdk2	0.343401	Plscr3	1.58629	Tnfrsf19	0.61521	Dnajc5	2.45878	Col6a6	2.96368
Pros1	2.27021	Hoxb2	0.343194	Frmd4a	1.58458	Chka	0.613615	Tnfaip2	2.45834	Dlk1	2.96326
Serpinb3a	2.26921	Serpinb10	0.342789	Tpx2	1.58135	Usp40	0.612776	Slfn2	2.45434	Olfml2b	2.96312
Gjb6	2.26891	Icam1	0.342743	Klb	1.58049	Adipoq	0.61161	Wtap	2.44448	Serpine2	2.95719
Ltbp1	2.26588	Htatip2	0.341962	Zfp207	1.57936	Fras1	0.610036	Hmox1	2.43895	Mylk	2.93524
Hr	2.26524	Tcof1	0.341746	Sh3kbp1	1.5783	Atl2	0.609489	Asap1	2.43783	A4galt	2.93039
Xdh	2.25924	Hoxc6	0.341523	Eif5a	1.57664	Kdm3a	0.608277	Zyx	2.43173	Serpine1	2.92945
Arrb1	2.25785	Pde4b	0.340045	Fn1	1.5757	Gucy1a3	0.607388	Usp18	2.42939	Ank2	2.92758
Plbd1	2.25286	Mthfd1	0.339731	Gmeb1	1.57475	Fabp4	0.607191	Pdgfra	2.42307	Prkce	2.92614
Actn1	2.24888	Scube1	0.338723	Irak1	1.57414	Pole	0.606953	Elf2	2.41228	Dbn1	2.92385
Aqp9	2.24539	Ints3	0.337554	Tmsb10	1.57339	Stard13	0.606775	Akr1b8	2.41072	Mllt3	2.92015
Myof	2.24414	Mecp2	0.336804	Hebp1	1.57301	Ralgapa2	0.606643	Thbs1	2.39864	Lama4	2.91709
Rnf6	2.24108	Gfm2	0.336537	Hs6st2	1.57278	Spag9	0.606512	Ccdc80	2.39557	Lbp	2.90933
Ptbp3	2.23957	Gse1	0.335962	Ptrh2	1.57263	Cxcr4	0.606496	Galnt16	2.39059	Ublcp1	2.909
Egln1	2.23211	Zfp740	0.335534	Llgl1	1.57261	Lipe	0.60607	Il1rl1	2.39038	Tspan6	2.90408
Eif4ebp1	2.21829	Septin8	0.334043	Rxrb	1.57232	C130074G19Rik	0.605509	Hbb-bt	2.38631	Tmem47	2.90263
Mark2	2.21539	Rem2	0.333653	Nipbl	1.5723	Polh	0.60509	Pdia4	2.38392	Igfbp7	2.89918
Scarb2	2.2079	Dnajc5	0.333236	Akt1s1	1.5722	Slc30a4	0.602902	Mmp12	2.38114	Vgll3	2.89809
Dip2b	2.20732	Plekhg2	0.331799	Tnnt2	1.57179	Nfe2l1	0.601349	Hivep2	2.37862	Gpr35	2.8975
Pam	2.20308	Nr4a3	0.331739	Ldhb	1.57155	Nr4a2	0.59971	Ccl4	2.37621	Prrx2	2.89701
Vldlr	2.20015	Postn	0.331212	Raly	1.5711	Gstz1	0.598192	Elmsan1	2.37542	Ms4a4c	2.88213
Vegfa	2.19913	Bai2	0.330686	Nabp1	1.56889	Ptch1	0.595845	Txnrd1	2.37388	Tshz2	2.88106
Mvp	2.1954	Col5a2	0.327233	Jph2	1.56864	Fmod	0.595475	Sec23b	2.37308	Rai14	2.87381
Atp1a1	2.19442	Pfkm	0.326666	Agpat9	1.56861	Rbfox2	0.594257	Emb	2.36612	Ccl9	2.86306
Rnf19b	2.19246	Dnajb4	0.32596	Gnb1	1.56671	Igf1	0.593904	Gm6377	2.35796	Il6st	2.86271
Itpk1	2.19074	Pcdh18	0.32584	Tnfrsf11b	1.56632	Hey1	0.591639	Ehmt2	2.35265	Col4a1	2.86083
Prrg4	2.18881	Hoxb8	0.325466	Glcci1	1.56461	Hspb8	0.589413	Ms4a4c	2.35253	Ets1	2.85927
Vangl1	2.18629	Itih5	0.325405	Ehmt2	1.56422	S1pr1	0.589343	Txnrd1	2.34874	Mmp2	2.84991
Ttc39c	2.17984	Abcc3	0.322924	Zzz3	1.56098	Cyp26b1	0.589301	Cdkn1a	2.34526	Pcdh18	2.84425
Hk2	2.17216	Ankrd29	0.322921	Trim47	1.5608	Ajuba	0.587294	Dpysl3	2.34518	Kcne4	2.83989
Irx5	2.16979	Hoxb6	0.322829	Myo18a	1.5601	Dclk1	0.587006	Picalm	2.33761	Sptbn1	2.83841
Ece1	2.1684	Slc1a3	0.322491	Crbn	1.55814	Elmo1	0.586968	Nrp2	2.3329	Gli3	2.83788
Serpinb2	2.16802	Mtus1	0.320328	Jmjd4	1.55781	Hoxc10	0.584673	Cdh11	2.33132	2010111I01Rik	2.83542
Egln3	2.16394	Sec23b	0.320248	Rasgrp3	1.55764	Wif1	0.584106	Dnajb6	2.32583	Plat	2.83276
Ccdc71l	2.1615	Mfsd7b	0.320101	Lipe	1.55423	Ezr	0.583686	Kdm7a	2.32145	Agtr2	2.82768
Afap1	2.15005	Nfkbid	0.319343	Rbpms	1.55243	App	0.582545	Aim1	2.32028	Dsel	2.82299
Pkm	2.1438	Ewsr1	0.318909	Ccdc127	1.55201	Itfg3	0.582308	Sorcs2	2.32025	Trem1	2.81922
Bicd2	2.13644	Lca5	0.31849	Mier1	1.55159	Acadl	0.581841	Rrp1b	2.31045	Retn	2.81616
Slu7	2.13226	Tnfaip3	0.31739	Bpgm	1.55061	Tcf7	0.58137	Cdk12	2.31041	Flna	2.8108
Gpx1	2.13117	Sparc	0.314887	Morf4l2	1.55018	Rhbdf2	0.581252	Acads	2.30895	Col4a2	2.81003
Stag2	2.11662	Bhlhb9	0.314674	Aifm2	1.55005	Rxrb	0.581231	Fstl1	2.3085	Zmiz2	2.8091
Garem	2.11579	Sox13	0.314083	Dnajc15	1.54862	Etv3	0.580579	Anxa1	2.30674	Lpar4	2.80451
Ncoa2	2.11552	Ptn	0.313778	Atp11c	1.54461	Phc3	0.580422	Cpeb4	2.30545	Ecm1	2.80369
Pgm2	2.10772	Ppp1r15a	0.312671	Bcl2l1	1.54453	Prkab2	0.579732	Myo1e	2.30308	Meox2	2.80354
Pak6	2.10217	Fbxw2	0.31239	Angel2	1.54208	Ism1	0.579139	Ets1	2.30186	Ptgfrn	2.79672
Arl4d	2.09784	Zbtb10	0.311666	Arhgap39	1.54178	Prr7	0.578594	Col6a3	2.29936	Boc	2.79485
Rnf20	2.09619	Ttc23	0.311382	Nr4a2	1.54125	Tinagl1	0.576971	Gsn	2.29682	Medag	2.79203
Stox2	2.09544	Chpt1	0.311096	Mfge8	1.54057	Arhgef7	0.575736	Tnf	2.29261	Wnk1	2.78789
Dusp7	2.0946	Itgb1	0.311091	Zfpm2	1.54042	Plin1	0.57423	Nfkbiz	2.28973	Osr2	2.78779
Plek2	2.09162	Pml	0.310919	Bcl3	1.53891	Vegfa	0.574106	Lrp12	2.28905	Tppp3	2.78682
Lamp2	2.09064	Rbmxl1	0.310688	Wdr36	1.5384	Skil	0.573443	Clic4	2.28762	Nxpe5	2.7834
Fn1	2.0879	Pde4b	0.309409	Adk	1.53791	Lmo7	0.572925	Anxa2	2.28711	Zim1	2.76762
Tor1aip2	2.07653	Stil	0.308535	Hand2	1.53653	Smek1	0.572649	Aff1	2.28618	Scd1	2.76257
Clic4	2.07535	Pygm	0.308424	Tro	1.53494	Zfp217	0.570276	Shb	2.28502	Ltbp4	2.75799
Spag9	2.07427	Plekhh2	0.307124	Ank3	1.53369	Adamts10	0.570232	Zfp948	2.28223	Nkd2	2.75074
Dusp8	2.07191	Thbs2	0.306171	Nrp2	1.53323	Tpx2	0.569478	Morf4l2	2.27918	Plec	2.74554
Ak4	2.06963	Fzd8	0.305034	Mtfr1l	1.53306	Agpat9	0.568051	B4galt5	2.26727	Clip3	2.72832
Trim25	2.06915	Col16a1	0.304633	Axl	1.53238	Pdk4	0.568048	Metrnl	2.26553	Cd34	2.72626
Fgfr3	2.06757	Bcor	0.30424	Acadl	1.53172	Wnk1	0.567344	Tnfaip3	2.26539	Tmem173	2.71942
Rnf144b	2.06647	Cygb	0.304151	Fam149b	1.53126	Ephb6	0.567246	Man1a	2.26269	Atrnl1	2.71279
Atp8b1	2.06518	Bnc2	0.304131	Phactr4	1.52993	Pparg	0.566581	Pim1	2.26093	Plekhf1	2.70549
Gpc1	2.06261	Cxcl1	0.304066	Tom1l2	1.52977	Ddx39b	0.566379	Isg15	2.26049	Trim26	2.70297
Atp5g1	2.05666	Pik3c2g	0.302994	Corin	1.52903	Tnfrsf12a	0.565875	Bclaf1	2.25961	AW551984	2.70113
Hcar2	2.05618	Timeless	0.302715	Zfp12	1.52769	Klc1	0.565171	Antxr1	2.2518	Polr3d	2.69968
Igfbp3	2.05504	Chka	0.302715	Nrep	1.52681	Dcps	0.564857	Lum	2.2468	Golim4	2.69892
Pmel	2.04793	Zmym3	0.302611	Atg9a	1.52191	Fbxo34	0.564386	Spag9	2.24511	Sdc2	2.68636
Dsc3	2.04132	Bcl11b	0.300296	Exog	1.52173	Kars	0.562731	Coq10b	2.24092	Plxdc2	2.67757
Mpp1	2.03382	Lepre1	0.300082	Mkrn1	1.5216	Hdac5	0.562386	Tgif1	2.23957	Col6a1	2.66975
Lrrc1	2.03305	Fam117a	0.299591	Eci1	1.51977	Hoxb2	0.562297	Cndp2	2.23647	Bace1	2.65249
Igf1r	2.02664	Megf6	0.299355	Sgms1	1.51899	Asb1	0.560756	Phlda1	2.2352	Ms4a6d	2.64319
Ier3	2.02632	Ndufs1	0.299289	Sfrp1	1.51691	Jup	0.559119	Gpr132	2.22652	Col5a2	2.63671
Dnase1l3	2.01946	Rpap1	0.29899	Txnrd1	1.51643	Ehbp1l1	0.558546	Rps24	2.22306	Tgm1	2.63369
Serpinb3c	2.00524	Nadk	0.298255	Cox8a	1.51484	Gli1	0.557602	Olfml2b	2.22249	Fcgr2b	2.6252
Anpep	2.00421	Zfp692	0.297838	Hoxb3	1.51409	Magi3	0.555716	Fbn1	2.21855	Asb8	2.62303
Rfng	1.99974	Nr4a1	0.297759	Tmem132e	1.51365	Ano1	0.555166	Rrs1	2.21203	Cav1	2.62054
Aqp3	1.99774	Lefty1	0.29733	Fxn	1.51267	Dlk1	0.555137	S1pr3	2.20811	Adora2b	2.61877
Clca2	1.99751	Gpr124	0.296785	Sirpa	1.51198	Adcy7	0.554746	Litaf	2.20585	Col5a1	2.6087
Cap1	1.99396	Gldc	0.295998	Grb10	1.51127	Pear1	0.554004	C1ra	2.20134	Pag1	2.60585
Clca5	1.98933	Hdac5	0.295798	Car3	1.51081	Gpr116	0.553334	Col6a1	2.19586	Fkbp10	2.60185
Mfhas1	1.98595	Mnd1	0.295229	Coq5	1.50953	Trmt1	0.552974	Fbln1	2.19156	Megf6	2.59885
Tpm4	1.98443	Fras1	0.294568	Nudt19	1.50933	Rpl29	0.551697	Abcg1	2.18877	Col6a2	2.59744
Oplah	1.98177	Sidt2	0.29333	Hdac5	1.50898	Tnfaip3	0.550137	Tph1	2.1881	Nup98	2.59036
Sdc1	1.97939	Dcn	0.293275	Entpd4	1.50863	Cdh5	0.549694	Ntn1	2.18758	Tmcc2	2.57368
Camk2d	1.96978	Mpdz	0.29296	Slc25a20	1.50845	Naa10	0.549645	Mxi1	2.18424	Gpc1	2.56758
Galnt2	1.96804	Fstl1	0.292278	Hpse	1.50829	Phtf1	0.549456	Col4a2	2.18393	Peg3	2.56212
Ttc37	1.95583	Add3	0.291239	Gale	1.5077	Ppp4r1	0.549161	Trib1	2.18077	Gpt2	2.5605
Rtkn	1.95105	Psd	0.29055	Cox5a	1.50766	Casp8ap2	0.549001	Ifitm3	2.18025	Fam214b	2.55861
Vim	1.94932	Tecr	0.289742	Uqcrq	1.50527	Robo4	0.548864	S100a10	2.1774	Ctss	2.54325
Gapdh	1.94551	Aim2	0.289282	C330006A16Rik	1.50468	Nav2	0.546481	Csrnp1	2.16924	Cygb	2.53936
Gm12070	1.94536	C77080	0.288182	Entpd4	1.503	Dst	0.54601	Abl2	2.16309	Mprip	2.53571
Hbegf	1.93789	Col6a3	0.288087	Ganc	1.49584	Git2	0.5444	H2-Q4	2.15854	Clstn1	2.53507
Col4a3bp	1.93141	Slc8b1	0.286952	Fbxo34	1.49572	Zfp185	0.543866	Klf6	2.15574	Tmem8	2.53374
Urah	1.92478	Atp6v1b1	0.285968	Srpx2	1.49553	Atp1a2	0.543797	Hebp1	2.1525	Pkd2	2.53151
Picalm	1.91593	Sparcl1	0.285048	Stau1	1.49326	Bcar1	0.543204	Rasgef1b	2.15028	2810474O19Rik	2.51397
Itgav	1.9156	Cpxm1	0.283794	Rnaseh2b	1.49325	Cd93	0.54245	Peg3	2.14946	Tgm2	2.50057
Tgm5	1.91509	Zbtb21	0.2825	Atp5k	1.49301	Art3	0.542257	Brd2	2.14844	Naaa	2.49855
Eftud2	1.91232	Frem1	0.280268	Cxcl10	1.4899	Tmcc3	0.541153	Cdc42ep4	2.14388	Cdc42ep2	2.49593
Nuak1	1.90879	Gucy1b3	0.280236	Blvrb	1.48856	Eci1	0.540397	Gp49a	2.14345	Pls3	2.48931
Tiparp	1.90585	Eps15l1	0.278193	Dedd	1.48653	Clcn3	0.54034	Kdm6b	2.14292	Cd248	2.4888
Hif1a	1.90536	Acrbp	0.277892	Camk2d	1.48616	Fgfr2	0.538741	Tes	2.14281	Cd209a	2.48468
Aplp2	1.89568	Alad	0.277799	Pnpla2	1.48566	Ubap2l	0.538308	Ube2h	2.13881	Adcy7	2.47908
Slc39a6	1.89489	Acin1	0.277275	Cox17	1.48216	Srsf10	0.534424	Parva	2.13288	Bnip2	2.47845
Cd63	1.8931	Phldb1	0.276222	Tor2a	1.48007	Ptprb	0.534	Ddx6	2.13174	Bst1	2.47166
Slc16a1	1.88919	Ilf3	0.275601	Cxcl1	1.47891	Lamc3	0.53384	Plec	2.12574	Gfpt2	2.46588
Rbp2	1.88815	Tcn2	0.275021	Stat1	1.478	Acacb	0.533127	Prps1	2.12452	Cdh1	2.45922
Cdcp1	1.88786	Zfp296	0.27461	Pear1	1.47761	Ube2h	0.533043	Lama4	2.1171	Chsy1	2.45897
Zfp703	1.87962	Mynn	0.274236	Bola3	1.47714	Rpl17	0.532635	Vcam1	2.11421	Nxn	2.45881
Epcam	1.86323	Elp3	0.274204	Tet1	1.47625	Ick	0.532423	Hba-a1	2.11007	Ddx17	2.44978
Rabgap1l	1.85542	Cdca7l	0.273722	Nolc1	1.47382	Pck1	0.532131	Eif1a	2.10458	Olfml3	2.44467
Tyro3	1.84996	Depdc1a	0.273601	Gbe1	1.47222	Erlin1	0.531996	Agfg1	2.1019	Htra1	2.44133
Cald1	1.84815	Ttc19	0.273522	Adam23	1.47204	Gimap6	0.530959	Map3k8	2.09955	Mmp13	2.44039
Crabp2	1.8466	E2f1	0.27162	Rab6b	1.47096	Mir17hg	0.529711	Nfkbiz	2.09908	Cdc42ep3	2.43915
Col1a1	1.84637	Cdon	0.270826	Nadk	1.47034	Hectd2	0.529306	Lmna	2.09888	Mfap4	2.43063
Cd81	1.83698	Igfbp5	0.269888	Sfxn2	1.46934	H2-D1	0.529122	St3gal1	2.09855	Dchs1	2.42957
Vcl	1.83548	Racgap1	0.26937	Rrp8	1.469	Abr	0.527531	Dennd4a	2.08235	Pcdhgc3	2.42847
Ammecr1	1.83425	Trp73	0.269094	Aspn	1.4657	Mum1l1	0.52679	Mprip	2.08079	Igf2r	2.42584
Gpr56	1.83073	Ppp1r14a	0.268377	Vrk1	1.46526	Acsl3	0.526362	Lmna	2.07989	Acvrl1	2.42382
Robo1	0.552958	Tjap1	0.267213	Dlk1	1.4651	Ampd2	0.526263	Bgn	2.06733	Ly6e	2.41746
Rassf5	0.549403	Nfix	0.26673	G0s2	1.46485	Tsc2	0.526203	Ezr	2.06384	Dapk1	2.40963
Smap2	0.548802	Cubn	0.26604	App	1.46324	Podxl	0.525521	Col6a2	2.06283	Cdh5	2.39952
2310014L17Rik	0.548682	Hdac5	0.265535	Usp33	1.46271	Cldn5	0.525179	Lilrb4	2.05809	Stx16	2.39359
Ppa1	0.548257	Skint5	0.265529	Vldlr	1.4626	Dut	0.525136	Sod2	2.05629	Tbc1d14	2.39105
Usp38	0.54737	Nfic	0.265335	Ddx17	1.46137	Tusc5	0.524671	Helz2	2.05177	Psme2	2.3773
Ptpn14	0.543954	Hdac6	0.264345	Acsl1	1.46019	Egfl7	0.522638	App	2.04789	Akap7	2.37335
Rab11fip1	0.540948	Pphln1	0.264294	Trmt112	1.45994	Rasip1	0.522553	Gas7	2.04664	Mfap2	2.3707
Insig1	0.53803	Usp19	0.264061	Sh2b2	1.45665	Plcb1	0.522178	Hba-a1	2.04501	Mest	2.36316
Kif21a	0.53591	Fam118a	0.263843	Slc35a4	1.45524	Fam73a	0.521308	Apaf1	2.04121	Heatr1	2.36313
Atf3	0.535849	Mest	0.26222	Papss1	1.45214	Ppfibp1	0.521186	Naaa	2.03756	Fbln5	2.36257
Adtrp	0.535351	Cdk10	0.261885	Ndufs3	1.45194	Ctnnd1	0.520977	Casp6	2.02998	Btg3	2.35794
Tiam1	0.535255	Itgb3bp	0.261803	Numb	1.45048	Gpr56	0.520336	Vrk1	2.02259	Aldoa	2.32791
Slc46a2	0.534069	Slc4a3	0.261157	Mrpl42	1.44945	Dlc1	0.520233	Eln	2.0144	Mgst1	2.32511
Ptgr1	0.531798	Add3	0.259189	Banf1	1.44745	Mkks	0.519799	Myd88	2.01167	Vrk1	2.32414
Sod3	0.530944	Adh7	0.258839	Prickle2	1.4464	Hnrnpr	0.519113	Zc3h11a	2.00311	Arhgap1	2.3231
Osbpl1a	0.528767	Anks1	0.258375	Smpd4	1.44633	Tcf19	0.51896	Peli1	2.00169	Col16a1	2.32282
Alox12	0.520679	Cd248	0.258241	Phtf1	1.446	Itgb4	0.51639	Col16a1	1.9984	Igf1	2.31969
Pds5b	0.51993	Fhl1	0.257211	Tysnd1	1.44494	Dkk1	0.515545	Rian	1.99407	Rrp12	2.30086
Plk3	0.5186	Bgn	0.256777	Ilk	1.44494	Zfp574	0.515248	Nfkb1	1.97975	Ly6e	2.30013
Rai14	0.517652	Kat5	0.256024	Ttpal	1.44361	Trim24	0.513851	H2-Eb1	0.50718	Nid1	2.29895
Atic	0.51484	Uspl1	0.255918	Acaa1a	1.43766	Sox7	0.513339	Dapp1	0.494972	Pirb	2.29314
Ldlrad3	0.512475	Chfr	0.255565	Pfkfb3	1.43746	Tacc2	0.512308	Abhd4	0.491508	Dpt	2.29162
Cxcl14	0.5117	Rgs16	0.255546	Nfe2l1	1.43719	Eif4e2	0.510495	Msh2	0.490754	Matn2	2.28931
Sema5a	0.51127	Uhrf1	0.253922	Slc24a3	1.43416	Ddr1	0.510215	Cd209f	0.490462	Loxl2	2.28433
Osbpl1a	0.509502	Qk	0.253461	Ikbkg	1.43188	Pecam1	0.5099	Mpeg1	0.488869	Sh2b2	2.27786
Spns2	0.50872	Col5a1	0.253425	Wac	1.43116	Mast2	0.504382	Klhl6	0.487926	Uck2	2.25836
Lce1f	0.508004	Ssb	0.253184	Itfg3	1.42997	Dusp10	0.504253	Sla	0.487056	Pdpk1	2.22876
Ldhb	0.497828	Bmp2	0.253057	Acacb	1.42675	Wnt11	0.503128	Crispld2	0.486939	Casp6	2.21407
Ptpn21	0.497769	Wnt7a	0.252735	Arhgef25	1.42551	Stab1	0.502942	Ankrd44	0.486731	Errfi1	2.21353
Edar	0.495817	Apod	0.251598	Fam160a2	1.42443	Nfatc1	0.501892	Adrb2	0.486386	Pdia4	2.20596
Bgn	0.492692	Tceal1	0.251548	Cycs	1.42179	Camk2d	0.500472	Fxyd5	0.484529	Col18a1	2.19613
Acer3	0.492248	Txnrd1	0.250349	Idh3a	1.42032	Hipk3	0.500217	Dock10	0.481829	Twist1	2.18686
Glcci1	0.491936	Tnip1	0.250271	Dclk1	1.41969	Zmynd8	0.499268	Arpp19	0.481245	Mmp19	2.17413
Bcam	0.491555	Plscr1	0.250099	Alas1	1.41952	Fbxw2	0.499141	H2-Aa	0.480021	Lamb1	2.17305
Slc6a19	0.491175	Gm10639	0.24995	Pacsin3	1.4188	Ppargc1b	0.497713	Slco2b1	0.476585	Egr1	2.15942
Rgmb	0.489034	Cdo1	0.248778	Cdc25b	1.41548	Kif1b	0.497402	Cxcl16	0.47561	Aqp1	2.13889
Lce1a2	0.488762	Kit	0.248523	Rnf150	1.4154	Acsl4	0.497355	2510003E04Rik	0.475477	Wfdc17	2.13793
Fosb	0.488492	Usp43	0.247957	Add3	1.41485	Hdac5	0.497237	Dusp6	0.475082	Vrk1	2.12029
2810417H13Rik	0.488091	Tns1	0.246793	Plin4	1.41446	Tmpo	0.496309	Cd93	0.473261	Hspg2	2.11746
Rgs2	0.487561	Fosl1	0.246451	Pum2	1.41394	Kdr	0.494931	Nrm	0.472167	Fbln1	2.1164
Nkpd1	0.486885	Popdc3	0.245535	Vps54	1.41263	Trp63	0.494288	Slc31a2	0.467982	Anxa1	2.10979
Slc7a2	0.485892	Pnkd	0.243977	Txnrd1	1.41262	Irf6	0.493579	Tmem64	0.467295	Mafb	2.08298
Tsc22d3	0.484376	Pbx3	0.243695	Uck1	1.40958	Ypel2	0.491452	Tmem86a	0.465998	Cd163	2.06891
Gm94	0.482578	Ss18	0.242765	Aldh7a1	1.40841	Pcdh12	0.488557	Engase	0.465969	Ly6e	2.06686
Fkbp5	0.482104	Tmem8b	0.242312	Pex5	1.40641	Lama5	0.488488	Nucb1	0.465677	Mcoln2	2.06055
Cnst	0.481874	Lrrn1	0.242103	Acadm	1.40599	Ddhd1	0.487806	Mbnl1	0.465421	Svil	2.04872
Tmem86a	0.481868	Serpinf1	0.241726	Cyc1	1.4043	Ptbp3	0.487265	Bloc1s5	0.463531	Plp2	2.04115
D8Ertd82e	0.481768	Sema3a	0.241526	Cldn5	1.4036	Tcf7l2	0.486809	Slc18a2	0.462611	Rian	2.03859
Ncapd2	0.481741	Klhl25	0.23987	Mgll	1.40337	Ptch2	0.486226	Cobl	0.461887	Serpinh1	2.02525
Plcxd1	0.48153	Ankrd10	0.239467	Aco2	1.40297	Bcam	0.486127	Arrb1	0.46048	Ckap4	1.99977
Thsd1	0.48121	Spib	0.239413	Ncoa2	1.40225	Tie1	0.485515	Evi2b	0.460301	Arrdc4	1.99827
Arhgef26	0.480908	Lrrc57	0.23911	Rbms3	1.3987	Scap	0.483658	Uhrf1	0.457387	Nabp1	1.98081
Vcan	0.479219	Il34	0.238409	Adamtsl5	1.39813	Ctnnd1	0.482246	Slc29a1	0.456626	Dbnl	1.97745
Aif1l	0.476595	Hoxb5	0.237338	Dgat1	1.39753	Stox2	0.482028	Adam19	0.456113	Clec4n	1.95224
Slc25a25	0.47601	Haus4	0.237246	Csnk1g2	1.39748	Lsm5	0.480039	Prc1	0.456074	Slc16a3	1.93978
Micu1	0.474074	Mycn	0.236463	Dmrt2	1.39653	Trim33	0.480029	Lss	0.455282	Capg	1.93579
Tjp3	0.473436	Ptger4	0.235987	Flnb	1.39634	Sox18	0.479353	Dynlt1b	0.45475	Flrt3	1.92689
Wnt6	0.472967	Krit1	0.235071	Uqcr10	1.39539	Slc39a13	0.479174	Pex6	0.454167	Arl4c	1.89667
Ankrd44	0.471364	Anapc11	0.234624	Ctnnd1	1.39506	Ammecr1l	0.479156	Lsp1	0.45246	Cd47	1.86271
Car6	0.470863	Spon1	0.233923	Asxl2	1.39307	Cfh	0.478866	Fxyd5	0.452359	Hk3	0.531133
Anxa9	0.47028	Cped1	0.23351	Ppp1r3b	1.39221	Cdh3	0.478789	Hpgd	0.451376	Slc48a1	0.529144
Etv3	0.467946	Proca1	0.232213	Evl	1.3915	Dbndd2	0.478778	Wdr90	0.45013	Rgs2	0.526503
Tesc	0.466593	Zfp467	0.231616	Plekhg2	1.39051	Sap30	0.477226	Tifab	0.449215	Sqstm1	0.52614
Gm14137	0.464135	Dbf4	0.230193	Hn1l	1.39029	Ilf3	0.475503	Milr1	0.448731	Elmo1	0.525684
Gan	0.463804	Col6a1	0.230142	Ewsr1	1.38875	Nfkbid	0.475502	Itga6	0.448425	Slc9a9	0.523636
Lig3	0.462591	Mt4	0.229858	Hadh	1.38779	Rbm6	0.475399	Itgal	0.447782	Cat	0.523623
Uhrf1	0.461988	Phf23	0.229081	Tfdp1	1.38775	Vmac	0.475339	Slc40a1	0.447646	Tor1aip2	0.520729
Gramd1c	0.458321	Tpm1	0.229058	Cd99l2	1.38728	Fam46a	0.473854	Tgfbr1	0.447371	Fau	0.520105
2310050C09Rik	0.458071	Col6a2	0.228279	Fabp4	1.387	Gpd1	0.471705	Inpp5k	0.447207	Ly86	0.519174
Oat	0.455122	Epb4.1l1	0.227875	Gcsh	1.38624	Dll1	0.470898	Ypel3	0.447156	Prps2	0.519009
Fam213a	0.454755	Ramp2	0.227588	Rnf130	1.38563	Plekhg5	0.470742	Aldoa	0.446593	Adam19	0.518473
Il1a	0.454583	Fuom	0.226263	Csrnp1	1.38426	Igsf9	0.470242	Abca2	0.445426	Grap	0.51715
Jag2	0.451146	Gdnf	0.226045	Aplnr	1.38402	Arhgef9	0.469901	Cgnl1	0.445374	Afap1l1	0.516559
Cdk12	0.449537	Nono	0.225842	Cdr2	1.3821	Nfat5	0.469741	Ckb	0.44526	Rpl17	0.514533
Gsta2	0.449373	Rpl38	0.225039	Hadhb	1.38071	Srsf10	0.469588	Plgrkt	0.444856	Lmo2	0.513634
Fam83d	0.44827	Fhod3	0.224398	Rnf185	1.38032	4833439L19Rik	0.469501	Fdx1	0.444583	P2rx7	0.513172
1100001G20Rik	0.447772	Tcf7l1	0.223419	Trim24	1.37943	Mbnl1	0.46802	Dynlt1a	0.444173	Mdm2	0.513084
Xist	0.446833	Cep85l	0.223393	Ndufb4	1.37773	Tcf19	0.467496	Suv39h1	0.44331	Colec12	0.510902
Peli2	0.446214	Ubap2l	0.223218	Adipoq	1.3775	Kctd18	0.467011	Plcg1	0.442787	Parp14	0.510891
Ecm1	0.444171	Pcbp2	0.222759	Dlc1	1.37562	Tmem255a	0.465681	Gnptab	0.442659	Acss1	0.509878
Glcci1	0.443262	Zkscan17	0.222748	Cs	1.37433	Vkorc1l1	0.46542	Prkcb	0.438439	Gpr183	0.509783
Sesn1	0.443188	Trpc4ap	0.222577	Tubgcp2	1.37344	Thrsp	0.465165	Unc119	0.436916	Dynll2	0.509643
Ecm1	0.442307	Nrp2	0.222128	Arxes2	1.37303	Nmt2	0.465011	P2ry13	0.433426	Txnip	0.50836
Slc19a2	0.440935	Flnc	0.221802	Mcur1	1.37258	Aldoa	0.463524	Mitf	0.431949	Tpcn1	0.507608
Zkscan8	0.438725	Zfp580	0.221571	Hmgcs1	1.37166	F13a1	0.463423	Plxnc1	0.430425	Ankrd33b	0.50734
Tfe3	0.438464	Ctnnal1	0.220555	Gas7	1.3716	Aldh1a7	0.462905	St6gal1	0.427749	Pccb	0.502425
Gsta1	0.438459	Usp2	0.21956	Ptprs	1.37133	Rasl12	0.460966	Fam105a	0.427075	AI607873	0.502178
Fbxo34	0.438446	Lox	0.219512	Spin1	1.3713	Celsr2	0.46077	Itgal	0.426564	Txnip	0.502095
Lipe	0.437135	Dnph1	0.219079	Paqr4	1.3705	Cobll1	0.460382	B4galnt1	0.425977	Lrmp	0.501477
Cux1	0.436398	Prss35	0.218473	Dis3l	1.37015	Eri3	0.460014	Smpx	0.4254	Ilk	0.500467
Cdca7l	0.436135	Nol8	0.218298	Dynlt1b	1.36944	Lpp	0.45975	Fam76a	0.425225	Irak2	0.499479
Dlg5	0.43516	Bscl2	0.21823	Cnot6l	1.36879	Pqlc1	0.457737	Mib2	0.42517	Igsf6	0.499191
Kcnj12	0.434628	Phka2	0.218036	Sptan1	1.36815	Fam83a	0.457728	Creb3l2	0.42315	Tpx2	0.498368
Arhgef10l	0.433836	Blzf1	0.217257	Fasn	1.367	Phc3	0.457591	Vkorc1l1	0.422131	Nucb1	0.496277
Tmem181b-ps	0.433232	Pogz	0.21514	Thbs1	1.36629	Tfdp2	0.45727	Eml2	0.421917	Asah1	0.496174
Ifrd1	0.431305	Tcf12	0.214734	Csrp1	1.36566	Slc36a2	0.456953	Sgsh	0.421839	Rcan1	0.495423
Smurf1	0.431064	Eno3	0.213891	Atp6v0a1	1.3651	Sbsn	0.456908	Zfp467	0.4187	Ednrb	0.493877
Trp73	0.430772	Vasp	0.211415	App	1.36424	Tpm1	0.456053	Asph	0.418668	Dusp5	0.493722
Pfkm	0.430681	Scml2	0.210509	Rps2	1.3637	Wash	0.455802	H2-DMb1	0.417881	Thbd	0.49296
Cobl	0.430188	Cdc14a	0.209879	Dgat2	1.3635	Gdf15	0.455101	Slc46a3	0.41665	Sfmbt1	0.492904
Fam134b	0.429745	Suv39h2	0.209009	Usmg5	1.36346	Ilf3	0.454254	Ttc14	0.41628	Gatm	0.492698
Hnrnpr	0.427433	Ets1	0.208884	Me1	1.36234	Pawr	0.453036	Atp2a3	0.416225	Spag9	0.491466
D16Ertd472e	0.427272	Fmo1	0.207754	Psmb5	1.36172	Tnfrsf11a	0.452286	Rgs1	0.41619	Gaa	0.491077
Lfng	0.426235	8430408G22Rik	0.207699	Ly6e	1.36167	Smg7	0.452082	Fam129a	0.415425	Pmp22	0.490668
Trim2	0.421117	Clec2l	0.206599	Rras2	1.36024	Dusp4	0.450828	Wdr60	0.414171	Ptprc	0.490046
Fmo2	0.420952	Dll1	0.206544	Stil	1.35835	Lgals3	0.449579	Acp6	0.413241	Ctsf	0.489593
Lce1e	0.420154	Celf2	0.206435	Wnk1	1.35384	Gtf2ird1	0.448775	Tspan4	0.413127	Acta1	0.488521
Klc3	0.41897	Mrpl48	0.206306	Suclg1	1.35342	Spsb3	0.448642	Tpsab1	0.412574	Hspa1l	0.487786
Lhx2	0.41848	2410018L13Rik	0.205377	Meis1	1.35205	Rasgef1b	0.448306	Zer1	0.411522	Myo1f	0.487741
Rpl19	0.417697	Hoxc8	0.204635	Ghitm	1.35027	Zfand2b	0.447771	Rnf144b	0.411474	Lyl1	0.485754
Llgl1	0.417515	Ammecr1l	0.203374	Gm12338	1.35005	Stx11	0.447494	Gcat	0.4104	Trpv4	0.48423
Il1f5	0.416838	Pls1	0.203263	Pamr1	1.34859	Ino80d	0.445487	Chst11	0.410259	Ptpn18	0.483736
Tmem246	0.416655	Rabggtb	0.202432	Frmd4a	1.34736	Ebf1	0.44445	Itgb5	0.410025	Ifit3	0.483194
Fam53b	0.415884	Brd8	0.202413	Ubr3	1.34594	Bub1	0.443479	Itgb7	0.409996	Mylpf	0.483149
Ttk	0.413859	Zfp217	0.202201	Fbxw11	1.3459	Nrep	0.442711	Gnb4	0.409826	Ncoa4	0.481877
Pla2g16	0.41283	Tnni2	0.201615	Furin	1.34551	Adig	0.442597	Trim12c	0.409406	Pnpla7	0.481625
Lrrc28	0.412735	Lepr	0.201564	Rbm12	1.3439	B4galnt1	0.442097	Rgs9	0.40923	Gnpda1	0.480191
Lce6a	0.412672	Dut	0.198258	Arl4c	1.34195	Nr1h2	0.441761	Gpr34	0.40852	Nrap	0.479679
Mpst	0.411186	Lmna	0.197923	Slc25a39	1.34166	Homer2	0.441564	Arhgap15	0.407319	Mprip	0.478638
Txnip	0.411127	Mapkap1	0.197819	Uqcrc2	1.34074	Chchd10	0.440984	Sh3bp2	0.407262	Iqgap2	0.478615
Ralgds	0.411003	Fsbp	0.197088	Eif4e2	1.33957	Nfatc1	0.44086	Eif4enif1	0.406446	Sema4a	0.478545
Dapl1	0.410842	Kif1b	0.196452	Hnrnpf	1.33945	Asxl2	0.439908	Inpp5d	0.406297	Gabarapl1	0.478404
Zbtb16	0.408341	Tnfrsf12a	0.196368	Maff	1.33588	Ythdf3	0.43776	Car8	0.405744	Man2b1	0.477283
Esco2	0.408057	Asph	0.196272	Uqcrfs1	1.33514	Ugt1a6a	0.437317	Zc3h11a	0.405693	Ptges	0.476395
Hmox1	0.408036	Tk2	0.19594	Gsr	1.33435	Dab2ip	0.437283	Cd69	0.405235	Tor1aip2	0.475594
Frmpd1	0.405802	Efemp1	0.193888	Eftud2	1.33418	Kifc3	0.43612	Bcr	0.405064	Gbp3	0.475406
Rhbdl3	0.404222	Cyr61	0.1931	Wars	1.33379	Ablim1	0.435819	Hhex	0.403417	Pik3ap1	0.474929
Phldb1	0.402534	Syce2	0.192402	Dlg5	1.33349	Lpar2	0.434751	Brat1	0.400631	Plet1	0.472414
Plcxd2	0.402306	Prkd3	0.192195	Mfap2	1.33296	Acvr1c	0.433455	Cd28	0.400579	Psen2	0.472216
Rab44	0.400329	Clstn1	0.191947	Gng2	1.33272	Hp1bp3	0.432589	Ids	0.400452	Srxn1	0.470312
Nono	0.399814	Net1	0.191361	Ndrg4	1.33264	Rdh13	0.432115	Tiam2	0.400318	Cryl1	0.46998
Lce1c	0.397985	Plekhf1	0.190852	Pecam1	1.3326	Spns2	0.432056	Cela1	0.400197	Arl4d	0.469738
Ppp2r5c	0.396385	Crkl	0.190438	Arl2bp	1.33164	Trappc12	0.431222	Slc7a4	0.398874	Rpl29	0.469692
Dusp18	0.395863	Ppp2r5c	0.18991	Sdhb	1.33141	Gatad2a	0.431097	Gstm4	0.398613	Serpinb2	0.469562
Spns2	0.395597	Arhgef10	0.18951	Fabp5	1.33019	Map2	0.430613	Abcg3	0.398201	Tbxas1	0.46921
Nrp2	0.395586	Hdac7	0.189418	Septin7	1.32953	Gata3	0.430493	Zfp120	0.39774	Wwp1	0.467377
Ptgs1	0.394147	Itgb4	0.189047	Bscl2	1.32937	Suv420h2	0.429698	Cdc14a	0.397506	Hmha1	0.467038
Pnkd	0.392584	Mthfr	0.187269	Ogdh	1.32904	Ushbp1	0.429037	H2-Ab1	0.39731	Tmem140	0.465852
C77370	0.39239	Itm2a	0.187115	Tuba1a	1.32845	Specc1	0.428702	Nbr1	0.397271	Gstm1	0.464976
Atp6v1b1	0.392034	Cthrc1	0.185719	Bcl10	1.32672	Gnl3l	0.427512	I830077J02Rik	0.396756	Tmbim6	0.463847
Mthfd1	0.391651	Tpsb2	0.185698	Cops5	1.32541	Nuak2	0.427186	St3gal2	0.396123	Gadd45a	0.462532
Gm6537	0.391603	G3bp2	0.185129	Eno1	1.3245	Myo1b	0.426256	Tal1	0.395923	Rasa4	0.461158
Lce1a1	0.391153	Mutyh	0.183169	Trp53inp2	1.3235	Kansl2	0.426199	Pih1d1	0.392779	Zfp217	0.457399
Tpm1	0.390068	Aqp1	0.182374	Insig1	1.32257	Lrrc57	0.425877	Zfp868	0.392576	Mpeg1	0.456105
Mycl	0.389494	9430015G10Rik	0.18102	Syncrip	1.32216	Gja4	0.425252	Itga2	0.391625	Klhl6	0.455993
Krt23	0.389032	Islr	0.179876	Picalm	1.32181	F3	0.425104	Rasal3	0.389814	Adrb2	0.455744
Tmem229b	0.388289	Gprasp1	0.179058	Rbmx	1.32156	Rpl35a	0.424983	St3gal3	0.389754	Mef2c	0.454458
5930430L01Rik	0.388235	Ccdc136	0.178788	Man2b1	1.32109	Fzd10	0.424496	Iffo1	0.389677	Tlr7	0.454198
Fam63a	0.387984	Ralgds	0.177918	Slc27a1	1.32089	Hcar2	0.423544	Susd3	0.389599	Fcna	0.453425
Glul	0.386624	Ssbp1	0.174491	Zhx1	1.32076	Lrif1	0.423188	Stag2	0.388097	Il10	0.45288
Dcaf11	0.384909	Tsc1	0.174005	Pnp	1.32045	Frem1	0.422588	Sri	0.38782	Zc3h11a	0.452388
Baiap2l2	0.384159	Mtcl1	0.173624	Dusp8	1.31903	Arap2	0.422484	Apobec1	0.386705	Dusp6	0.450922
Tia1	0.382701	Peg10	0.172789	Pgm2	1.31858	Edaradd	0.421769	Dhcr24	0.3842	Jup	0.45048
Magi1	0.380566	Repin1	0.172515	Ier3	1.31749	Etv3	0.421403	Chpt1	0.383599	Ctsa	0.449751
Smagp	0.379983	Cbs	0.172247	Zyx	1.31634	Slc16a6	0.421227	Hs6st2	0.382622	Plekhg5	0.44961
Cobl	0.379576	Tjap1	0.171983	Ngfr	1.31346	Trappc13	0.420634	Lpcat2	0.382218	Cd93	0.449266
Fbxw2	0.378743	Adamts14	0.17108	Rnh1	1.31283	Nrarp	0.419739	Trank1	0.381197	Mx2	0.448867
Fxyd6	0.377153	Lama2	0.170995	Cd36	1.31246	Myct1	0.419062	Mrgprb8	0.381166	Tmem64	0.448324
Adamts10	0.37575	Col15a1	0.170676	Tubb2a	1.31229	Elovl4	0.418783	Soat2	0.380009	Irgm1	0.448258
Chd3os	0.374775	Rec8	0.170392	Decr1	1.31187	Ttbk2	0.418741	Cd200r4	0.379814	Slc11a1	0.447646
Lce1d	0.373762	Cxcl12	0.169979	Fbln2	1.31062	Aim1	0.418264	Bclaf1	0.37975	Abhd12	0.44724
Lnx1	0.37286	Cyp4b1	0.169342	Nampt	1.3099	Vegfa	0.417909	Uspl1	0.378546	Ppbp	0.447138
Tgfb3	0.37135	Ttc21b	0.168606	Lpp	1.30923	Fam195a	0.416005	Gpr97	0.37819	Gbp5	0.44624
Pex5	0.36818	Cuedc2	0.168567	Rn45s	1.30869	Mier1	0.415856	Arhgef1	0.377323	Cfh	0.444906
Myh14	0.36804	Tubgcp4	0.168073	Acaa2	1.30753	Casz1	0.414978	Cd82	0.376578	Hexb	0.444625
Gng4	0.36794	Cd82	0.166915	Pdpn	1.30544	Hoxa9	0.414266	Nipsnap1	0.375818	Fgd2	0.443071
Synm	0.367875	E2f6	0.166022	Pgd	1.3037	Pard3	0.414214	Gm13375	0.374986	Rpl35a	0.44094
Igf2os	0.367629	Col14a1	0.165621	Fh1	1.30345	Upf1	0.413541	Chst10	0.374968	Tmem106c	0.439396
Tcea1	0.366807	Eri3	0.164655	Etfa	1.29975	Fiz1	0.413422	Tac1	0.374769	Raly	0.437607
Sema3a	0.365927	Kcne4	0.164301	Sp3	1.29718	Tfe3	0.413027	Rogdi	0.372716	Acvrl1	0.436985
Rbp7	0.365759	Nfix	0.163927	Aldoa	1.29669	Bmpr1b	0.41137	Wdr45	0.372384	Gatad2a	0.436945
Lce1b	0.365591	Reps1	0.16362	Slc43a3	1.29645	Epha2	0.410353	Phc3	0.372247	Myo18a	0.435753
Paqr7	0.364699	C1qtnf3	0.162868	Dlat	1.2964	Tecpr2	0.409248	Padi3	0.368505	Arhgap19	0.433211
Gpr124	0.364581	Tpst1	0.16256	Srebf1	1.2959	Zmynd8	0.406258	Dhcr7	0.368271	Aph1b	0.433006
H60c	0.362942	Arsi	0.162552	Tmeff2	1.29539	Prkd3	0.406223	Rxra	0.368121	H2-Q7	0.432932
H2-T22	0.362593	C1qtnf1	0.160434	Ssrp1	1.29528	Mdm1	0.404842	Plcb2	0.367704	Tnni2	0.431367
Trappc13	0.362342	Snai1	0.160191	Sod2	1.29466	Sptbn2	0.404787	Usp19	0.367651	Samsn1	0.428909
Ngef	0.36227	Ube2t	0.160106	Ndufc2	1.29311	4833420G17Rik	0.403957	Mns1	0.367495	Sord	0.428752
Flot2	0.360771	Htra3	0.159741	Dbi	1.29163	Edn1	0.402982	Ctnnd2	0.366648	Pomk	0.428619
Gramd4	0.360078	Ak1	0.156612	Gys1	1.2916	St14	0.402495	Fam105a	0.366582	Aldh2	0.426465
Aldh1a7	0.359801	Ptx3	0.155565	Ppp2r5a	1.29133	Mmp28	0.401582	Lsp1	0.366131	Reps2	0.426437
Kdm3a	0.359528	Colec12	0.15537	Ptprs	1.29127	Hoxb9	0.401546	F11r	0.365849	Hivep2	0.425296
Sptbn4	0.359494	Krt25	0.153499	Ndufa4	1.29065	Hck	0.401409	Unc13d	0.365218	Cd4	0.423263
Txnrd1	0.359406	Cyhr1	0.151017	Samm50	1.29051	Hook1	0.400146	Lat	0.365127	Rgs18	0.421659
Gm3776	0.358461	Stk16	0.150859	Cox6b1	1.28852	Lins	0.399933	Ndufs1	0.364621	Irgm2	0.418303
Ptn	0.358089	Dclre1c	0.150041	Ndufa9	1.28803	Adck5	0.399908	Osbpl8	0.36289	Gbe1	0.417292
Fam214a	0.357433	Mapk7	0.14811	Crat	1.28734	Plbd1	0.398212	St6gal1	0.362773	Ppp2r5c	0.417131
Nt5c3	0.35415	Tcea3	0.148098	Tubb2b	1.28153	Dido1	0.396381	Srsf1	0.362682	Oasl1	0.416469
Blzf1	0.353973	Ch25h	0.147913	Cox6a1	1.28095	Pou2f1	0.395308	Tal1	0.362407	Slc38a1	0.416006
Tbc1d9	0.353742	Zfp661	0.147616	Mgst1	1.28023	Net1	0.394035	Amigo1	0.361893	Wwp1	0.414455
Hoxc13	0.353718	Atp6v0c	0.146799	Rbm3	1.2802	Epha7	0.392025	Arvcf	0.361595	Cd86	0.414253
Ankle2	0.353647	Fbn1	0.146665	Mex3d	1.27947	Camsap3	0.391621	Ptk2b	0.361539	Plxnc1	0.414053
Camk4	0.352503	Gaa	0.146116	Hadha	1.2784	Phf23	0.390854	Acsl4	0.360716	Pltp	0.413602
Ano7	0.351378	Enox1	0.14581	Lzts2	1.27764	Rc3h2	0.390802	Ikzf1	0.360579	Sult1a1	0.411793
Mbnl1	0.349578	Mgat4a	0.145642	Rps3a1	1.27708	Nfat5	0.390036	Pdlim2	0.359744	Il1a	0.411761
Otud7b	0.348392	Gtf2ird1	0.145558	Acadvl	1.27503	Sost	0.388976	Lat2	0.358791	Mapk8ip3	0.411515
Btg2	0.348027	Grrp1	0.145511	Pdhb	1.27496	Sec23b	0.388213	Ctc1	0.358386	Ddx26b	0.411447
Eif4a2	0.347634	Myl1	0.14497	Nrk	1.27492	Btnl9	0.387975	Lyzl4	0.358316	Cd300a	0.410825
Rffl	0.3472	Klhdc3	0.143893	Heg1	1.27482	Nfkbiz	0.386538	Ascc1	0.357809	Zfp385a	0.407668
Phyhipl	0.346969	Pi16	0.143836	Atp5l	1.274	Actg2	0.386433	Tll1	0.357279	Sun2	0.407576
Cyp4b1	0.346865	Dnaja1	0.143787	Acly	1.27283	Tec	0.385095	Kcne3	0.357225	Gbp2	0.404977
Map4k2	0.345777	Dcun1d4	0.142747	Cox7c	1.27277	Sirt6	0.381616	Hspa13	0.3569	Itpr3	0.40442
Gid8	0.34418	Gng11	0.142274	F2r	1.26968	B3gnt2	0.381054	Satb1	0.356165	Cxcl1	0.404398
Rnf44	0.3432	Srpx	0.142187	Rbm3	1.26958	Trip10	0.379972	Kit	0.356101	Tk2	0.404276
Add3	0.34299	Gab2	0.141159	Pgam1	1.2674	Spag9	0.379819	Capn5	0.355856	Mpp7	0.404097
Lce1g	0.342805	Krt71	0.14108	Ep400	1.26717	Sox17	0.379796	Kat5	0.355841	Fdx1	0.403809
Rxrb	0.342526	Lrrc17	0.139487	Mtch2	1.26567	Cd36	0.379655	Akap1	0.355688	Rap1gds1	0.403255
Svip	0.342239	Rbms1	0.13848	Gfpt2	1.26443	Tnip1	0.379568	Gm4980	0.355607	Blvrb	0.403139
Dut	0.34174	Actn2	0.138031	Tmem184b	1.26207	Sgol2	0.378526	Fam83h	0.355554	Prkcb	0.4025
Egr3	0.340163	Arhgap33	0.137973	Rpl36al	1.25923	Gng2	0.377412	Slc9a7	0.355103	Shoc2	0.402246
Sdccag3	0.336671	Mib2	0.137665	Emc10	1.25892	Hoxd1	0.376585	Gata2	0.355039	Ckb	0.402093
Prkaa2	0.335634	Dhrs4	0.13744	Ptbp1	1.25694	Slc1a2	0.376332	Akt1s1	0.354287	Mbnl1	0.402004
Septin8	0.335515	Ppp4r1	0.134559	Dnajc10	1.25335	Arhgef1	0.375786	Fam149b	0.353894	Khk	0.401102
Pdzrn3	0.335187	Cdca2	0.134342	Tuba1b	1.25335	Nipal1	0.375281	Ppm1e	0.353225	Ctc1	0.401042
Tmem229b	0.334308	Slc8b1	0.130663	S1pr3	1.24972	Slc29a1	0.374323	Snrk	0.353102	Renbp	0.400667
Pla2g5	0.333865	Eml1	0.130462	Hnrnpd	1.24707	Tjap1	0.374114	Slc35d1	0.352962	Pdcd6ip	0.40059
Stk10	0.333252	Etv3	0.13035	Vcam1	1.24321	6230400D17Rik	0.373258	Smpx	0.352573	Cd79b	0.400572
Shh	0.332797	Eln	0.12947	Mknk2	1.24224	Bnc1	0.372984	Rgs18	0.351625	Txnrd1	0.398831
Cdon	0.331647	Rbfox2	0.129161	Mdh2	1.24012	Olr1	0.372956	BC017643	0.350561	Cyp27a1	0.397208
Skint9	0.329921	Cbs	0.124856	Glt25d1	1.23578	Osbpl9	0.372758	Lpcat4	0.350419	Pum2	0.395914
Ddhd1	0.329276	Brpf1	0.124729	Uqcrc1	1.23542	F11r	0.372042	Tfcp2	0.349552	Nr1h2	0.395554
Chdh	0.326728	Pcolce	0.123644	Slc25a4	1.23368	Trip10	0.371052	Lrrc16a	0.34921	Rcbtb2	0.39473
Lhx2	0.326307	Tnfaip6	0.121915	Zc3h11a	0.807774	Exph5	0.370451	Gpr141	0.349161	Ccl4	0.393542
Gfm2	0.325387	Spag9	0.120874	Frem1	0.80531	Aqp7	0.368756	Fam198b	0.348597	Traf3ip3	0.393087
Pde8b	0.325277	Krt27	0.120199	Eif4a2	0.804428	Wdr12	0.367558	Clstn1	0.34793	Rgs10	0.392488
Edn2	0.325111	Ovol2	0.1195	Kmt2d	0.803505	Osbpl9	0.367393	Rad1	0.347813	Ltc4s	0.392338
Ssx2ip	0.320183	Tdrp	0.11857	Pcbp2	0.803138	Slc29a1	0.366061	Arsb	0.347667	Arhgap18	0.392216
Dab2ip	0.319878	Tpbg	0.118458	Fgd5	0.798596	Ciart	0.365329	St3gal5	0.347148	Bank1	0.39175
Slc45a4	0.319048	Ehmt2	0.11762	Syne1	0.798517	Immt	0.36481	Gpank1	0.345671	Dcps	0.391701
Msx2	0.318309	Cpz	0.11701	Tmem119	0.796076	2700049A03Rik	0.362604	Ptger3	0.345383	Arpp19	0.390907
Tpx2	0.318047	Loxl1	0.116997	Psd3	0.794308	Dsg2	0.362185	Mphosph9	0.34482	Creb3l1	0.390876
Itga6	0.317796	Slc5a6	0.11607	Nfe2l1	0.793623	Rhpn2	0.362145	Mrgpra4	0.344352	Zkscan3	0.390822
Sox13	0.317443	Gp1ba	0.115143	Nrep	0.793477	B4galt4	0.361852	Tnik	0.344144	Tslp	0.387791
AW011738	0.316888	Rcn3	0.113405	Gon4l	0.792744	Camkk2	0.360518	Zscan21	0.344093	Ctnnd1	0.38726
Suv420h1	0.315801	Rarb	0.111468	Tmtc2	0.789121	Mgme1	0.360047	Nbeal2	0.343411	Isg15	0.384446
Adh5	0.315393	Rpl35a	0.111326	Phldb2	0.788749	Tfdp1	0.357454	Inpp5d	0.341672	Ada	0.384429
Fbxw11	0.314805	Cpa3	0.110721	Nfic	0.78834	Plin1	0.357396	Cd97	0.340808	St6gal1	0.383186
D630045J12Rik	0.314561	Serping1	0.109082	Pnisr	0.788253	Sapcd2	0.357279	Mcpt4	0.340604	Evi2b	0.379472
Wnk1	0.313806	Dlk2	0.108212	Hipk3	0.787883	Mphosph9	0.357235	Nmb	0.340587	Serpinb2	0.377305
Cyp2w1	0.313425	Cyp2f2	0.108088	Phactr2	0.787754	Smoc1	0.356198	Mapk8ip3	0.339699	Commd6	0.376398
Tor1aip2	0.313209	Uba1	0.106898	Ubn2	0.78749	Cdca2	0.355869	Scap	0.339085	Capzb	0.3751
Mycn	0.312402	Zmynd8	0.106834	Rpl22	0.787296	Spint2	0.353601	Lig3	0.33836	Slc29a1	0.374838
Hnrnpa1	0.312266	St6gal1	0.106761	Arnt	0.785886	Trpc4ap	0.353064	Lrrfip2	0.337953	Mnda	0.373298
Dbnl	0.311811	Pcdh8	0.106096	Dtx3	0.785297	Pdcd6ip	0.351245	Pafah2	0.337714	Tbc1d8	0.373015
Heyl	0.311178	Zfp385c	0.10555	Ptch1	0.784267	Barx2	0.351091	Axl	0.337517	Bmp2	0.372077
Lce1m	0.311035	Nfib	0.103313	Sltm	0.783258	H2-Q7	0.350459	6720489N17Rik	0.33742	Hgsnat	0.371349
Chst3	0.309677	Fgf20	0.10323	Pnrc2	0.783209	H2-T10	0.349648	Ncam1	0.337357	Arhgap17	0.370433
Krtap3-2	0.308531	Atp2a1	0.103203	Igfbp5	0.783066	Zmym5	0.34948	Spast	0.336806	Klhdc3	0.369191
Cdca2	0.308188	Mfap4	0.103131	Phf20l1	0.782652	Pdp1	0.349454	AW209491	0.336119	Mapk8ip3	0.369168
Cbs	0.307457	Septin6	0.103096	Cpe	0.781439	Ccdc88c	0.349304	Klk8	0.336075	Ugt1a7c	0.368558
Tfcp2l1	0.307441	Gnas	0.101715	Pkp1	0.780375	Hilpda	0.348646	Tlr7	0.335557	Pyhin1	0.368447
Lce1i	0.306762	Myoz2	0.1015	Nfatc4	0.778989	Zbtb5	0.34649	Rwdd2a	0.334794	Cd82	0.367895
Ctnnal1	0.306589	Col1a2	0.101317	Ltbp1	0.778513	Plxnb2	0.34639	Arhgap27	0.334196	Tspan13	0.367287
Sebox	0.305269	Def8	0.101146	Zeb2	0.776793	Adam11	0.345383	Cep57l1	0.334167	Cd180	0.365503
Rho	0.304013	Hexdc	0.100224	Epb4.1l1	0.776614	Fzd5	0.344744	Chpt1	0.333929	Ebi3	0.365284
Dcn	0.303984	Col3a1	0.0978268	Macf1	0.776469	Mst1r	0.344644	Sh2d1b1	0.333781	Abca9	0.364564
Gpcpd1	0.30311	Lum	0.0970231	Jmjd1c	0.773343	Wars	0.343727	Tnnt1	0.333531	Smagp	0.36406
C2cd5	0.302694	Dpt	0.0952551	Tia1	0.772809	Rnf38	0.343258	Ctla2a	0.332493	Cybb	0.363526
Alg11	0.302077	Sox6	0.0949828	Adamts17	0.772682	St6galnac6	0.341941	Ppfia4	0.331978	Hook2	0.362887
Bhlhb9	0.300593	Nov	0.0945937	Lpl	0.772252	Rdh12	0.340617	Adcy7	0.331336	Arid3a	0.361858
Foxred2	0.299588	Angptl1	0.0940607	Mafb	0.770554	1700056E22Rik	0.340515	Fam78b	0.331094	Nfatc2	0.360843
Pcbp2	0.298894	Lmo4	0.0920173	Gtf2i	0.770255	Tmem79	0.339588	Ptprcap	0.330741	Tor1aip2	0.360636
Hist1h2ao	0.298422	Lyve1	0.0910989	Zzz3	0.769176	Clip2	0.338669	Mavs	0.330491	Zeb2	0.35964
Pbx3	0.298126	Npy4r	0.0910374	Myo18a	0.769104	Foxs1	0.338624	B3gnt8	0.32872	St3gal6	0.359019
Mtcl1	0.296923	Clec3b	0.0907111	Dync1i2	0.767633	Ccne2	0.338242	Gm6402	0.327999	Phactr2	0.357527
Ntn4	0.296718	Egr4	0.090191	Daam1	0.767528	Ppl	0.337633	Agap2	0.327302	Ube2t	0.356924
Adamts14	0.296308	Fn1	0.08991	Gm5643	0.767386	Pdpn	0.336721	Hif3a	0.326785	Gse1	0.356248
Aox2	0.294465	Mlst8	0.0897383	Col7a1	0.766469	Tmem194b	0.336635	Pilrb1	0.326333	Ifi203	0.35621
Aldh7a1	0.294341	Col6a3	0.088654	Eftud2	0.766112	Tsr2	0.336361	Siglech	0.326192	St6gal1	0.355635
Invs	0.294275	Ubxn10	0.0881978	Alx4	0.764604	Mkl1	0.336036	Gm9054	0.325911	Abl2	0.355488
Txnrd1	0.292124	Mapk7	0.0866772	Camk2g	0.764436	Eef1d	0.334479	Rgs19	0.324974	Ptk2b	0.355405
Tjap1	0.291785	Ddx19b	0.0863683	Ctsa	0.764261	Eppk1	0.333505	Ei24	0.324426	Areg	0.354998
Eif5a	0.291753	Ckm	0.0850936	Rspo3	0.763455	Tk2	0.333053	Slc29a1	0.324408	Arhgap25	0.353561
Tcf7l1	0.291122	Slc38a10	0.0846676	Tnrc6b	0.76318	Aldh3b2	0.331319	Cbx7	0.32338	Lpar6	0.352563
Bnc2	0.290858	Hmga1	0.083856	Rb1	0.762762	P2rx1	0.330604	Sipa1	0.323078	Gas2l3	0.350998
Pacsin2	0.290345	Ano1	0.0837457	Gigyf1	0.762206	Hmga1	0.330163	Rbm43	0.322834	Cd33	0.350585
Mark2	0.288261	Cldn5	0.0827002	Otud4	0.761715	Tdrp	0.329469	Ptprv	0.322475	Nup98	0.350344
Luc7l2	0.287014	Cma1	0.0815028	Stat3	0.761459	Hoxb6	0.328283	Dhx34	0.322087	Ifit2	0.349609
Odf2	0.286562	Zcchc12	0.0792009	Prrt2	0.76059	Pla1a	0.327983	Cdh9	0.322077	Csf3	0.348636
Ocel1	0.285305	Lig1	0.0783927	Gli1	0.760168	Chdh	0.327371	Use1	0.321924	Pcyt1a	0.348195
Ilk	0.284718	Rnf38	0.07654	Fn1	0.759956	Gtf2ird1	0.326733	Agap1	0.321565	Rffl	0.347404
Skint5	0.284619	Cdh5	0.0764311	Clk1	0.758537	Hoxa5	0.325722	Accs	0.321524	Lama5	0.347213
Chst2	0.284591	Gabpb1	0.0752015	Plk2	0.757681	Atxn7l3	0.325144	Arhgap20	0.321019	Creb1	0.345704
Isl1	0.283649	Col1a1	0.0747275	Pomgnt1	0.757586	Zfat	0.324407	Fkbp2	0.320736	Nrep	0.345671
9030617O03Rik	0.28337	Asap1	0.0739312	Golga7	0.756578	Dll4	0.323413	Rad51d	0.320259	Arap3	0.345329
Lig3	0.282655	Tor1aip2	0.0725303	Mfap4	0.756476	Ppara	0.322021	Lpar6	0.320211	Wash	0.343916
Nbr1	0.281859	Arap1	0.0725094	Kirrel	0.756252	Epcam	0.320995	Dfna5	0.32018	Cyfip2	0.343803
Tdrp	0.280345	Tnnc2	0.0718243	Mme	0.756057	Cryab	0.319529	Gm5086	0.320034	E2f6	0.341786
Col14a1	0.280157	Tmpo	0.0713048	Reln	0.755657	Ednrb	0.318217	Rbpj	0.319871	Pde7a	0.341222
Abcc3	0.280114	Cd34	0.0709932	Fgfr4	0.755501	Pgam5	0.317937	Mctp1	0.319714	9030617O03Rik	0.340674
Phkg1	0.280084	Pamr1	0.0703603	Nvl	0.755461	Edar	0.316718	Tecpr2	0.319604	Gdf15	0.336351
Tcf7l2	0.27966	Rps24	0.070208	Il11ra1	0.75452	Sh3glb2	0.314381	Ank	0.319198	Rogdi	0.334677
Depdc5	0.279512	Mospd3	0.0700179	Tmtc1	0.75424	Dnm1l	0.313743	Il4	0.318573	F13a1	0.334471
Tchh	0.27924	Lamb3	0.0674281	Stau1	0.754195	Ankzf1	0.312856	Cers4	0.317771	Ccr3	0.33278
Nr2f2	0.278407	Ltbp1	0.0671019	Trps1	0.753896	Dgkb	0.312803	Bend6	0.316021	Ccl3	0.332353
Rbm4	0.278373	Csnk1g2	0.0662749	Fgfr1	0.753468	Rasgrp3	0.312802	Zfp710	0.315723	Fgfr1	0.331731
Plekha4	0.277785	Des	0.0661636	Bclaf1	0.753028	Tcf20	0.312741	Ano4	0.315626	Morf4l2	0.330471
Aff1	0.277265	Col5a3	0.064597	Cttnbp2nl	0.751371	Pvrl4	0.312723	Slc7a5	0.315556	Galnt12	0.330237
Racgap1	0.27679	B3gnt9	0.0633205	Olfml1	0.750604	Tcf7l2	0.312483	Rab44	0.315099	Cidea	0.330152
Tmc3	0.276403	Agtr2	0.0608242	Ly6d	0.750515	Yaf2	0.311507	Nlrp10	0.314043	Vps54	0.330007
Hp1bp3	0.275516	Cbfa2t2	0.0561504	Cdc42bpg	0.749388	Guca1a	0.310547	Cyfip2	0.313996	Coro2b	0.328548
Fhdc1	0.275439	Nsun6	0.0561042	Eif4g3	0.749079	Kremen2	0.3105	Asb2	0.313773	Tln2	0.328456
Arhgap17	0.274408	Cipc	0.0543165	Map4k4	0.74881	Wdr90	0.309397	Spata13	0.312808	Use1	0.328437
Cbx5	0.274092	Eif4e2	0.0536343	Lgals7	0.748444	Fam160a1	0.308334	Krt4	0.312336	Foxp1	0.32814
Igf2	0.272588	Tnxb	0.0531804	Bag6	0.748198	Mapk7	0.307995	Gimap1	0.311953	Ttbk2	0.328112
Mib2	0.271878	Zmym6	0.0521531	Csnk1g2	0.748179	Vwa5a	0.307714	Cd200r3	0.310533	P2ry13	0.326799
Ankzf1	0.270821	Vegfa	0.0515265	Clip1	0.746918	Fen1	0.307605	Pik3ip1	0.310466	Parp10	0.326638
Prss35	0.269822	Hoxd8	0.0514546	Hnrnpa2b1	0.746539	Zfp2	0.306246	Timeless	0.309774	Sirt3	0.325881
Acsl6	0.269582	Gdf10	0.0509568	Ewsr1	0.745834	Serpinh1	0.305603	Mical1	0.309285	Ociad2	0.323938
Lce1h	0.268837	Acta1	0.0502758	Cbfa2t2	0.745103	Arhgap33	0.304925	Scd3	0.308897	Tiam1	0.32338
Slc1a3	0.268589	Plscr4	0.0497343	Asap1	0.744875	Gse1	0.304159	Grap2	0.308258	9930111J21Rik1	0.322325
Dxo	0.268351	Brd8	0.0485102	Srsf10	0.744743	Pacsin3	0.304012	Cyp11a1	0.308012	Ehmt2	0.321912
Ephb6	0.267816	Cbfa2t2	0.0466476	Dsg1a	0.744689	Fignl1	0.30238	Ednra	0.307676	Eya4	0.321908
6430548M08Rik	0.267671	Cnot6	0.0455539	Sdcbp	0.742576	Entpd5	0.301547	Klra17	0.307424	Bclaf1	0.321696
Sh3bp5l	0.267421	Mapk8ip3	0.0446787	Pum1	0.742187	Lama3	0.30149	Sigirr	0.307194	Abhd4	0.320013
Zkscan3	0.266026	Cwc22	0.04399	Steap3	0.741746	Naca	0.301044	Tbc1d1	0.307155	Zfp869	0.31933
Atoh8	0.264973	Tpm1	0.0437697	Plscr3	0.741504	Rorc	0.298887	Ccdc77	0.307056	Trim26	0.319135
Dlx2	0.264456	Rbfox2	0.0423951	Zmym1	0.741287	Apoa1	0.297399	Mov10	0.306865	Myl1	0.318785
Gsg1l	0.261923	Il5ra	0.0422978	Osbpl9	0.740718	Chpt1	0.295411	Dnaja1	0.30685	Rab44	0.318777
Lef1	0.26181	Tnnt3	0.0390183	Atp7a	0.740092	Vma21	0.295292	Grik5	0.306683	Zfp180	0.318178
Krt9	0.261283	Lpin1	0.0385129	Ptgfr	0.739271	Cfd	0.295016	Galnt12	0.306574	Tcf3	0.318094
Slc19a1	0.258715	Morf4l2	0.0372898	Ep400	0.739002	Tpx2	0.294857	Mansc1	0.306306	Igtp	0.317134
Wnk1	0.258558	Selp	0.034266	Meox2	0.737958	Pcbp2	0.293921	Zfp869	0.306011	Elf1	0.315991
Sybu	0.258299	Nrk	0.0341725	Szt2	0.736724	Acp5	0.293518	Aldh18a1	0.305502	Gpx3	0.315918
Nr4a3	0.25822	Arhgap25	0.0338882	Pdgfrb	0.735533	Myh11	0.293302	Psen2	0.305465	Kit	0.314689
Zfp12	0.255916	Csrp3	0.0334628	Serpinb5	0.735414	Depdc5	0.293064	Hes1	0.305047	Clasp1	0.314631
Scgb1a1	0.255733	Vegfa	0.0334018	Mark3	0.735231	5730409E04Rik	0.292657	Dapk1	0.304115	Procr	0.314372
Skint2	0.253773	Dlk1	0.0333332	Gpm6b	0.735102	Arhgap1	0.29175	Homer2	0.304111	Rtn1	0.314217
Bbip1	0.253314	Tfdp1	0.0330093	Zc3h7a	0.734473	Rsph9	0.290834	Gm973	0.303625	Nphp1	0.313896
Spib	0.252508	Ss18	0.0322631	C230091D08Rik	0.733917	Szrd1	0.290693	Slc12a5	0.30306	Htatsf1	0.312939
Btbd6	0.252426	Brwd1	0.0322106	Smek1	0.733825	Cd82	0.289626	Ms4a2	0.302962	Hdac6	0.312194
Wnt7a	0.251329	Zcchc5	0.0310526	Adh7	0.733395	4632428N05Rik	0.289458	Mcrs1	0.302946	Lyzl4	0.311898
Dnm1l	0.250752	Gabpb1	0.0305232	Epb4.1l2	0.733199	Itih4	0.289323	Gp1ba	0.302408	Ramp1	0.309815
Arhgap1	0.248152	Tceal7	0.0300249	2610008E11Rik	0.733134	Hoxd8	0.289216	Akap2	0.302317	Lrrcc1	0.309065
Jam3	0.246367	Mfap5	0.0299572	Dock9	0.732162	Bcl2l11	0.288951	Tmem229b	0.302082	1600012H06Rik	0.308929
Fmod	0.246204	Tmem219	0.0293507	2610005L07Rik	0.730672	Brpf1	0.28826	Poln	0.301928	Nbr1	0.308743
Kctd9	0.245403	Actc1	0.0290586	Ndst3	0.730602	Elmod1	0.28764	Zfp414	0.301308	Nup98	0.308093
Eaf2	0.244571	Add1	0.0282452	Stfa1	0.730246	C77080	0.287153	Lgals9	0.300347	Hr	0.308093
Gas2l3	0.244337	F13a1	0.0277059	Sfn	0.729468	Nfatc2	0.287053	Padi2	0.299534	Eif4g3	0.307299
Krt34	0.243163	Mcpt4	0.0253645	Htatsf1	0.729266	Slc4a4	0.286743	Rap1gap2	0.299467	Amd1	0.307202
Fras1	0.242973	Septin6	0.0246916	Gabpb2	0.728979	Fam83g	0.286168	Creb3l1	0.299095	Elovl7	0.307071
Tmem176b	0.240848	Ddr1	0.0246339	Lamc3	0.728289	Eps8l2	0.286045	Tle3	0.299062	Zfp764	0.306887
Tbx1	0.240452	Il15ra	0.024497	Ddx26b	0.726602	Dlx3	0.285731	Myb	0.298844	Tspan33	0.306666
Cryaa	0.23733	Ascc1	0.0239876	Pcdh20	0.726596	Cdk19	0.285455	AI661453	0.298775	Ifnb1	0.306198
[truncated: 1,244 more rows]
