# Supplementary material for: Epithelial-Macrophage Crosstalk Initiates Sterile Inflammation in Embryonic Skin
Source: Front Immunol. 2021 Oct 14;12:718005. doi: 10.3389/fimmu.2021.718005 (PMC8553113; doi:10.3389/fimmu.2021.718005)
Supplement: Supplementary Table 3 — List of differentially expressed genes with FDR<0.05 in the epidermis of the CSF1R antibody treated epidermal Itgβ1 KO skin at E17.5. [file Table_3.xlsx]

## Sheet: FDR less than 0.05
Supplementary table 3: Differentially expressed genes in CSF1R antibody treated itgb1 KO epidermis vs untreated itgb1 KO epidermis.
*FC= Fold Change ( E17.5 CSF1R antibody treated KO/E17.5 untreated KO)
Epidermis
Replicate 1		Replicate 2
Genes	*FC (Adjusted p<0.05)	Genes	*FC (Adjusted p<0.05)
Lor	186808	Krt6b	133267
Krt6b	111164	Lor	101012
Krt6a	35756.3	Krt6a	41953.3
Krt16	28477.2	Krt16	33589.5
Hrnr	19629.2	Sprr2a1	28496.8
Nccrp1	17969	Sprr2a1	28478.4
Sprr2a1	13235.6	Hrnr	19559.6
Sprr2a1	13218.6	Pla2g2f	14904.3
Pla2g2f	12638.2	Nccrp1	13001.2
Calml3	11955.6	Dsp	11744.6
Crct1	11923.5	Crct1	11472
Dsp	10407.3	Kprp	10940.2
Gjb2	9878.15	Gjb2	10710.5
Kprp	9305.2	Lypd3	10420.1
Ly6d	9015.75	Tacstd2	10087.9
Tacstd2	8658.45	Calml3	9563.07
Ly6g6c	8284.02	Eppk1	9035.03
Krt14	8146.26	Krt14	8914.26
Eppk1	8096.51	Ly6g6c	8894.27
Lypd3	7866.64	Ly6d	8810.62
Aox4	7257.52	Aox4	7828.53
Krt1	7175.97	Esrp1	7387.32
Calm4	6776.78	Abca12	7269.52
Esrp1	6716.46	Dmkn	7241.58
Dmkn	5999.86	Endou	7118.18
Csta1	5997.47	Serpinb3a	7046.43
Serpinb3a	5913.87	Esrp2	6704.96
Them5	5876.22	Asprv1	6697.21
Spink5	5808.37	Dsg1a	6136.25
Esrp2	5765.54	Krt1	6087.15
Asprv1	5495.53	Spink5	6062.54
Endou	5440.93	Dsg1b	5974.43
Krt10	4803.24	Calm4	5856.08
Pbx1	4735.6	Them5	5401.29
Abca12	4718.35	Csta1	4889.38
Grhl3	4512.61	Krt17	4811.53
Sbsn	4396.39	Cdsn	4726.6
Krt17	4295.39	Tgm3	4650.93
Tgm3	4287.03	Mal2	4483.26
Sdr9c7	4200.69	Sbsn	4462
Dsg1a	3989.48	Has3	4425.07
Klk5	3947.73	Klk5	4383.99
Serpinb5	3930.45	Sdr9c7	4377.57
Elovl4	3773.81	Pbx1	4346.97
Has3	3599.56	Aqp3	4319.67
Krt5	3570.56	Elovl4	4313.78
Krtdap	3556.81	Serpinb5	4289.7
Evpl	3529.26	Grhl3	4262.14
Cdsn	3499.21	Krt10	4221
Eps8l2	3437.38	Dsc1	3704.61
Mal2	3399.52	Evpl	3514.85
BC100530	3349.66	Krt5	3486.51
Aqp3	3323.46	Krtdap	3391.86
Pkp1	3243.12	Pou2f3	3379.48
Cldn4	3242.64	Eps8l2	3262.19
Pou2f3	3138.33	Cldn4	3243.36
Ppl	3119.48	Mpzl2	3222.38
Lgals7	3037.37	Pkp1	3175.46
BC117090	3029.71	Ppl	3079.12
Cst6	2886.54	Ncor2	3042.25
Dsg1b	2822.88	Ripk4	3009.95
Ripk4	2736.33	Lgals7	2973.38
Pdzk1ip1	2614.82	Cyp4f39	2889.07
Zfp217	2563.27	Cst6	2868.89
Irx4	2553.49	Pdzk1ip1	2780.74
Stfa3	2552.76	BC100530	2612.04
Kremen2	2266.05	Krt78	2519.69
Cyp4f39	2244.56	Irx4	2440.97
Zfp266	2226.87	Pla2g4f	2408.37
Sp6	2225.66	Tfap2b	2264.89
Pla2g4f	2221.81	Zfp217	2254.89
Mpzl2	2213.34	Stfa3	2221.62
Tfap2b	2210.69	Rab25	2218.89
Dsc1	2187.86	Klk7	2130.26
Rab25	2112.49	Serpinb12	2057.92
Trim29	2014.03	Kremen2	2016.65
Serpinb12	1963.41	Clca5	1997.36
Klk7	1962.7	Gm5478	1965.07
Krt78	1922.65	Nipal4	1950.58
Fam214b	1896.46	Trim29	1938.87
Serpinb7	1896.01	Wfdc5	1855.79
Nipal4	1843.26	Cdh3	1827.31
Wfdc5	1693.82	Sp6	1818.55
Dmkn	1618.87	Cdcp1	1809.36
Cdh3	1599.81	Dsc3	1799.3
Cdcp1	1572	Dsg1c	1760.8
Gm5478	1491.21	Serpinb7	1754.22
Nlrp10	1476.14	BC117090	1743.94
Clca5	1391.87	Fam214b	1741.84
Fam83a	1369.04	Il22ra1	1616.86
Il22ra1	1358.28	Dmkn	1578.77
Spag9	1355.48	Stfa1	1512.9
Epn3	1320.44	Fam83a	1427.84
Stfa2	1279.92	Nlrp10	1398.34
Sfn	1278.37	Perp	1391.7
Tprg	1246.19	Zfp185	1315.33
Lad1	1219.59	Tprg	1294.19
Sult2b1	1184.39	Stfa2	1282.77
Krt15	1164.18	Gsdmc	1278.65
Perp	1161.55	Sfn	1242.08
2610528A11Rik	1155.93	Chil1	1241.68
Lamc2	1153.21	Papl	1226.38
Sbsn	1134.82	Sbsn	1166.85
Wnt3	1110.78	2610528A11Rik	1166.11
Dsc3	1108.48	Cyp2s1	1164.8
Papl	1103.33	Krt79	1162.21
Pkp3	1081.7	Epn3	1154.99
Aim1l	1066.4	Krt15	1153.39
Gsdmc	1059.32	Clca2	1148.65
Fhl2	1043.84	Lamc2	1137.43
Lypd6b	1022.87	Pkp3	1135.12
Dapl1	1020.54	Zfp266	1123.24
Stfa1	1001.19	Serpinb2	1113.4
Zfp185	998.225	Ckmt1	1069.18
Dkkl1	967.842	Aim1l	1067.85
Ckmt1	891.795	Lypd6b	1051.86
Cyp2s1	890.741	Sult2b1	1036.65
Hmga1	884.758	Lad1	997.671
Serpinb2	868.684	Acer1	995.297
Chil1	861.67	Dkkl1	957.579
Acer1	858.715	Krt75	952.369
Gata3	840.3	Klc3	885.785
Clca2	830.901	Vwa2	880.722
Tyrp1	817.131	Wnt3	874.47
Camsap3	796.65	Ces2g	851.325
Xkrx	786.177	Xkrx	848.031
Hopx	782.534	Cers3	831.292
Rnf39	780.941	Mall	804.995
Mall	765.535	Rnf39	796.103
1700055N04Rik	752.147	Fhl2	776.594
Vwa2	734.56	Rbbp8	749.602
Krt79	725.821	Unkl	737.828
Hal	709.418	Hopx	734.29
Ccdc92	707.616	Gata3	732.877
Immt	705.812	Hal	713.986
C2cd4b	697.974	Dapl1	711.317
Ces2g	689.971	Aldh3b2	708.803
Sox21	675.617	Rnf222	696.591
Rbbp8	672.495	Tyrp1	695.206
Ccdc64b	671.454	Car12	689.949
Esyt3	667.338	1700055N04Rik	680.474
Cers3	662.064	4631405J19Rik	673.87
Dsg1c	621.969	Pnpla1	666.842
Cyp2w1	615.972	Esyt3	663.623
Pnpla1	606.862	Slc5a8	652.64
Krt7	603.705	Ccdc92	652.176
Car12	598.601	Paqr5	639.734
Rnf222	593.295	Serpinb6c	638.456
Tug1	591.892	Extl1	623.925
4631405J19Rik	586.142	Camsap3	621.741
Serpinb6c	584.21	Vstm5	617.605
Clic3	583.809	Camsap3	617.19
Ankrd35	578.731	Ankrd35	613.524
Aldh3b2	576.578	Prr9	607.729
Tfap2c	576.246	Lgr6	603.5
Aloxe3	571.77	Cyp2w1	597.46
Anxa8	555.954	Fam83h	590.254
Lgr6	553.992	Sytl1	553.269
Paqr5	547.057	Clic3	547.579
Fam83h	541	Gas2l3	545.042
Zfp185	531.231	Ccdc64b	539.409
Tfap2a	529.164	Tfap2c	535.5
Camsap3	528.697	Dst	533.795
Pthlh	524.875	Krt7	531.826
Fzd10	519.167	Tug1	525.712
Dst	518.509	Fam84a	524.072
Extl1	515.44	Sox21	521.422
Sytl1	515.423	Aloxe3	521.074
Gas2l3	514.971	Anxa8	510.572
Vstm5	507.098	Pthlh	510.43
S100a14	503.374	C2cd4b	509.71
Fam84a	490.323	Mfsd2a	507.187
Spint2	484.012	Tchh	498.957
Grhl1	472.155	Grhl1	484.969
Mfsd2a	465.717	Tfap2a	476.732
C130079G13Rik	464.931	S100a14	473.724
Cnksr1	456.326	Fzd10	471.069
Gm5416	454.804	Pawr	465.524
Pawr	452.894	Cnksr1	457.613
Idi2	451.963	Pla2g4e	431.508
Plch2	435.238	Ephx3	429.701
Ptch2	434.27	Clu	428.853
Wnt10b	425.313	Htatip2	428.665
Gm14137	421.148	Edar	424.278
Mical3	413.379	Spint2	423.023
Edar	407.725	Gm5416	418.311
Krt75	404.892	Klk13	411.505
Col17a1	393.784	Rassf9	408.867
Ephx3	387.537	Rdh1	405.529
Gsta1	387.149	Plch2	404.739
Mreg	384.037	C130079G13Rik	402.319
Gm3776	382.672	Epha1	401.828
Trp63	381.54	Immt	399.382
Dhrs2	379.275	Ptch2	395.101
Tmem30b	372.789	Trp63	388.236
Unkl	367.832	Ovol1	377.253
Rassf9	366.118	Cldn1	377.096
Wdr65	365.513	Cyb561	367.075
Tfap2e	356.087	Cd44	366.976
Fmo2	356.072	Nfe2l3	365.392
Slc5a8	346.231	Mreg	362.597
Hr	345.585	Fmo2	361.081
Chil4	344.974	Hr	360.981
Epha1	343.934	Tmem30b	357.111
Tchh	338.098	Wnt10b	354.902
Arhgap33	334.796	Gm20554	354.485
Ovol1	328.522	Gm14137	353.135
Pard3	323.266	Fam160a1	347.344
Klk13	321.897	Lhfpl1	346.778
Il1f9	321.706	Chil4	344.768
Grhl2	311.052	Col17a1	334.785
Gm20554	310.168	Cpa4	322.541
Fam160a1	308.358	Cxadr	320.972
Rdh1	305.309	Chdh	320.339
Cyb561	302.725	Zfp185	315.61
Saa1	302.233	S1pr5	312.349
Fam167a	300.021	Serpina9	308.713
Cldn23	297.299	Fam167a	293.369
Wnt10a	295.864	Ehf	290.427
Phyhip	293.957	Il1f9	286.707
Wnt7b	290.368	Sult5a1	283.245
Sult5a1	287.703	Ddr1	283.06
Cxadr	287.561	Pard3	280.111
Irx3	286.431	Ptgds	279.301
Duoxa1	283.549	Cldn23	278.831
Ddr1	283.27	Grhl2	278.231
Cldn1	282.915	Phyhip	277.683
S1pr5	281.198	2010109I03Rik	276
Nfe2l3	276.429	Epcam	272.802
5730559C18Rik	271.351	Mical3	272.691
Ptgds	269.325	Tfap2e	272.116
Tnk1	267.919	Wdr65	271.072
Krt4	267.416	Gabrp	268.23
Clu	264.502	Prrg4	267.613
Orm1	264.406	Lmo7	267.208
Barx2	259.935	Scnn1b	265.109
Ehf	256.616	Barx2	259.589
Cd44	256.069	Wnt7b	257.347
Klf5	255.039	Mboat2	254.135
2010300C02Rik	253.413	Fam83c	249.579
Gabrp	253.059	Igsf9	249.284
Grhl1	251.802	Alox12e	249.25
Igsf9	249.274	2010300C02Rik	248.599
Tmem40	249.212	Duoxa1	247.18
Dnase1l2	247.947	F3	245.371
Lhfpl1	247.463	Dnase1l2	245.357
Prr9	244.832	5730559C18Rik	244.991
Cpa4	239.499	Irx3	244.454
Epcam	235.853	Klf5	243.3
Rapgefl1	235.447	Cd44	243.121
Pla2g4e	229.115	Grhl1	240.339
Pla2g3	227.84	Wnt10a	234.764
Dlx3	226.921	Tnk1	230.993
Lmo7	226.405	Rdh9	227.343
Pvrl1	225.646	Rapgefl1	226.052
Celsr1	223.965	Aqp9	225.103
Alox12e	223.049	Gsta1	224.953
Itga3	222.627	Chmp4c	222.874
Serpina9	222.039	Wac	218.555
Krt12	221.044	Tmem40	214.172
F3	216.162	2610035D17Rik	211.33
Chdh	212.07	Elmod1	209.803
Fgfr2	211.792	H60c	208.589
Gldc	204.791	Saa1	203.796
Elmod1	202.95	Itga3	203.39
Srcin1	202.777	Orm1	202.787
Arhgdig	202.718	Il24	202.646
Mboat2	201.711	Pvrl1	202.272
Ppp1r14c	201.576	Rdh12	202.169
Nrtn	199.57	Gdpd2	201.298
Foxq1	199.468	Slc22a4	200.538
Pou3f1	196.53	Krt73	200.526
Pou2f1	195.47	Celsr1	199.35
Kdf1	193.522	Ntf5	199.021
Gdpd2	192.794	Klk8	198.391
Clip4	191.518	Fgfr2	196.963
Ggct	186.235	Clip4	196.642
Aqp9	185.86	Elovl7	195.583
Map3k9	184.448	Ablim1	195.127
Klk8	182.732	Fam212b	194.644
Gm6537	181.096	Atp2c2	194.417
Rdh9	180.587	Ano1	192.627
Hspb1	180.255	Pla2g3	191.02
Fam212b	179.857	Srcin1	190.729
Cdkn2b	179.186	Map3k9	190.598
Lama5	178.689	Gm3776	190.416
Scnn1b	178.664	Irf6	189.03
Chmp4c	178.613	Pou3f1	188.152
2010109I03Rik	177.076	Dlx3	184.164
Fam83c	176.138	Cdkn2b	182.36
Ano1	172.746	Fzd6	175.256
Rdh12	172.212	Irx2	173.993
Gsdmc4	171.84	Ptpn3	172.333
Eif4g3	170.854	Slc39a2	172.225
Irf6	169.149	Ppp1r14c	172.137
Cdh3	168.862	Kdf1	170.633
Wnt16	168.474	Zfp207	167.363
Ntf5	166.76	Wnt16	163.319
Il24	166.383	Fxyd3	159.828
Irx2	165.732	Ltb4r2	157.27
Ablim1	165.573	Exph5	156.945
Gpr64	164.274	Acsbg1	155.334
Fzd6	163.427	Nrtn	154.088
Elovl7	162.833	Foxq1	151.87
Aspg	159.771	Arhgdig	151.808
Slc39a2	159.343	Acpp	151.467
Slc22a4	159.067	Ttll7	151.294
2610035D17Rik	159.032	Aspg	151.03
Ptpn3	158.568	Asb8	150.801
Fxyd3	157.1	Ggct	150.218
Nup98	157.087	Tmem219	150.157
Acsbg1	155.533	Abcc8	149.461
Golga7b	155.151	Tmprss4	146.888
Spns2	153.045	Sptbn2	146.397
Irx5	150.884	Krt12	144.558
Foxc1	146.648	Irx5	144.519
Abcc8	146.204	Camta1	143.513
Atp2c2	143.787	Fzd6	140.847
Camta1	143.423	Hras	140.69
Bcl2l15	141.525	Lama5	140.488
Zfp207	140.955	Hspb1	139.488
Gas7	140.824	Ttpa	138.13
4930412C18Rik	139.945	Epb4.1l1	137.611
Dock9	137.555	Chd5	136.128
Smtnl2	136.794	1600016N20Rik	135.778
Prrg4	136.517	Hip1r	135.703
Faah	134.815	Golga7b	135.57
Fam46b	134.173	Tenm2	133.948
Hip1r	130.317	Faah	133.403
Padi1	129.174	Elovl1	131.325
Bcl11a	128.695	Efna3	130.911
Ereg	128.556	Tuba8	130.614
Zbtb7c	127.314	Ptprf	129.766
Tmem219	127.025	Lpin3	128.976
Efna3	127.019	Nup98	127.553
Kcnk4	125.872	Kcnk4	126.35
Gm11992	125.282	Fhl2	125.308
AI661453	125.093	Foxc1	125.241
Il17rb	124.987	Fam46b	124.333
Sertad4	124.291	Smtnl2	123.586
Lpin3	124.019	Susd2	123.037
Ltb4r2	123.384	Trpm1	122.883
Cited4	123.257	Arhgef1	122.262
Kansl2	122.564	Kansl2	121.763
1600016N20Rik	122.221	Arl14ep	120.213
Ptprf	121.736	Esrp1	119.107
Spns2	120.125	Tesc	117.393
Ttll7	119.084	Spns2	117.136
Ifnlr1	119.058	Sertad4	116.892
Krt73	118.992	Avil	116.828
Cxadr	118.643	Spns2	116.518
Hras	118.327	Gas7	116.139
Fhdc1	118.074	Ifnlr1	116.025
Exph5	117.959	Rgs12	114.581
Sptbn2	117.858	Bcl2l15	114.463
Alox8	117.377	Xist	113.92
Ppfia3	117.073	Etv4	112.543
Kcnk7	116.943	Epgn	112.14
Celsr2	116.702	Sh2d4a	111.753
Asb8	116.484	Gldc	111.102
Tuba8	116.47	Ppfia3	111.06
Gm19510	116.057	Doc2b	110.637
Tmprss4	115.332	2310014L17Rik	109.377
2310014L17Rik	115.123	Il17rb	108.526
H60c	115.033	Mfap3	108.347
Elovl1	113.451	AI661453	106.935
Ccdc120	113.174	Zbtb7c	106.631
Fhl2	112.822	Sgpp2	106.074
Nup98	112.325	Padi1	106.013
Otx1	110.468	Ccdc120	105.038
Bdh1	109.961	Cyp3a13	104.947
Esrp1	109.959	Hopx	104.242
Doc2b	109.155	Cd163l1	104.013
Etv4	106.185	Dock9	104.009
Arhgef1	105.721	4930412C18Rik	103.83
Trpm1	105.467	Serinc2	103.81
Ttpa	105.146	Pla2g2d	102.049
Sh2d4a	104.089	Kcnk7	101.229
Sgpp2	103.72	Bdh1	100.721
Fetub	103.387	Slc37a2	99.8694
Acpp	102.669	Sdc1	99.6603
Wnt4	101.182	Nrarp	99.3761
Susd2	101.153	Tacc2	97.8726
Wnt7a	101.07	Krtcap3	97.2374
Rgs12	100.707	Bmp7	96.9755
Nrarp	100.054	Tmem139	96.1406
Cep170b	98.9872	Plek2	95.7337
Cd44	98.5703	Tmcc3	95.5589
Avil	98.5559	Rnf43	95.3136
Krt19	98.5361	Fam89a	94.7628
Wfdc2	98.3031	D930048N14Rik	94.683
Bmp7	98.1463	Kcnk1	94.5408
Tmem184a	97.9022	Ocln	93.7387
Hoxa4	96.1972	Stard10	93.4336
Inha	96.1959	Sdcbp2	91.8511
Bcam	95.5818	Bcl11a	91.77
Stard10	94.7923	Gm19510	91.4713
Krtcap3	94.5628	Gm6537	91.4709
Mpped1	94.2571	Celsr2	91.1094
Casz1	92.9101	Frem2	90.5817
D930048N14Rik	92.1431	Lrrc8e	90.5779
Pla2g2d	91.8729	Arhgap24	90.4295
Frem2	91.6231	Styk1	90.28
Tesc	91.5916	Il34	90.0107
Wac	91.5493	Cxadr	89.8798
Fam89a	91.2538	Clca1	89.6624
Plek2	91.1799	Tmem184a	89.002
Cd163l1	90.8833	Elmo3	87.6215
Tekt5	90.7936	Gm11992	87.5426
Xist	89.9581	Wfdc2	87.4853
Serinc2	89.8624	Flrt1	87.2046
Rnf43	89.6108	Cep170b	86.9415
Kazn	89.588	Tyro3	85.1333
Krt71	87.8946	Bcam	84.7156
Elmo3	86.059	Cited4	84.505
Baiap2l2	85.7469	Il2rb	84.5016
Ocln	85.5872	Prom2	84.2687
Grid2ip	84.986	Ereg	83.9019
Sdcbp2	84.8355	Stx19	83.828
Perm1	83.7077	Plekha6	83.7195
Clcn3	83.5621	Atp10b	83.7035
Flrt1	83.4152	Wnt4	83.6475
Col4a6	83.1071	Slco3a1	83.5071
Slco3a1	82.8566	Orc4	83.4096
Arhgap24	82.2648	C130021I20Rik	83.2962
Stx19	82.1536	Scnn1a	83.2924
Kcnk1	81.9029	Ccser1	83.0354
Tgm1	81.7079	Sox9	82.7198
Nudt11	81.1174	Gpr128	81.7234
Gsta2	80.2685	Slc45a2	81.2214
Sdc1	80.2202	Perm1	80.5299
9330162012Rik	79.9473	Plekha7	80.124
Capn12	79.2759	Hook1	80.0189
Sox9	78.8633	Mpped1	79.5191
Lrrc8e	78.8033	Limk2	79.0709
Epgn	78.7025	Wnt7a	78.8665
Tacc2	78.5308	Pou2f1	78.8126
AI506816	78.3546	Tgm1	78.5487
Limk2	77.4846	Mgst2	78.0221
Fzd6	77.3427	Acot3	77.7757
C130021I20Rik	77.2479	AI506816	77.4923
Clca1	76.9469	Casz1	77.4657
AA986860	76.5811	Gsdmc4	77.3042
Il34	76.3431	Kazn	76.9533
Bnipl	76.3106	Scel	76.8582
Plekha7	75.6887	Palmd	76.6553
Mapk15	75.5637	Fam110c	76.6241
Aif1l	75.305	Alox8	75.8378
Plxnb1	75.1216	9330162012Rik	73.922
Slc37a2	74.989	Aif1l	73.9017
Pls1	74.7807	Nudt11	73.8156
Acot3	74.3054	Hoxa7	72.4034
Arhgef19	73.7329	Clcn3	72.243
Plekha6	73.69	A430105I19Rik	72.1649
Rps6ka6	73.5859	Hoxa4	71.812
Fam81a	73.5333	Rps6ka6	71.3507
Cgn	73.5052	Itgb6	71.211
Adh1	72.9164	Notum	71.107
Fam131c	72.3794	Myo5b	70.8702
Msi1	71.6706	Cgn	70.8259
Cyp3a13	71.3152	Aff2	70.7809
Insm1	71.1467	Dusp14	70.7252
Tmem102	70.9501	Erbb2	70.6448
Tmem139	70.9477	Capn12	70.6314
Gpr128	70.7527	2610203C20Rik	70.6041
Slc45a2	70.1147	Fam81a	69.6023
Ppp1r13l	69.7322	Kank1	69.5855
Kctd1	69.7192	Plxnb1	69.1407
S100a16	69.6954	Pard6b	69.0635
Itgb6	69.6679	AA986860	68.9769
Epb4.1l4a	69.5348	Cdh3	68.8786
Ikbkg	69.2301	2010107G23Rik	68.7313
Fam110c	69.1634	Stk35	68.663
Muc13	68.9255	Cpm	67.7595
Fras1	68.7305	Inha	67.5512
Tmcc3	68.5234	Grm4	67.5092
Sod3	68.4052	Arhgef19	67.287
Fam83h	68.1729	S100a16	67.2619
2010107G23Rik	67.9262	Rnf224	67.1022
Mgst2	67.9012	Gsta2	66.9501
Scnn1a	67.8711	Vangl1	66.8382
Mboat2	67.7729	Tmem102	66.8127
Palmd	67.7702	Nipal2	66.5132
Pla2g4b	67.6736	Mapk13	66.434
Tyro3	67.6241	Fam131c	66.3562
G6b	67.6141	Pak6	66.3445
Myo5b	67.4779	Bnipl	66.0678
Hook1	67.226	Fras1	65.9401
Aff2	67.2001	Mcf2l	65.8655
Zfp219	66.9864	Stox2	65.7857
Rnf224	66.7496	Mgat5b	65.5921
Reep6	65.929	Myzap	65.4831
Lmo1	65.7673	Bcl2l14	65.3549
Mapk13	65.3194	Papln	65.3525
Scel	65.1587	Net1	64.8261
Mgat5b	65.0717	Picalm	64.7017
Itgb4	65.0249	Kctd1	64.5498
Gsta4	64.9817	Lurap1l	64.3017
Dusp14	64.2956	2310030G06Rik	64.1202
Rarg	64.0114	Pdzd4	63.8714
A430105I19Rik	63.5486	Il17rc	63.3821
Kank1	63.2667	G6b	63.3269
Susd2	63.1603	Bok	62.7847
Erbb2	63.0661	Aknad1	62.7561
Ndufa4l2	63.0504	Grid2ip	62.4965
Styk1	62.4568	Lrp4	62.4242
Sp5	62.4337	Col4a6	62.3972
Ccdc64	62.4029	Ell3	62.0913
Tdrp	62.4013	Yap1	61.8535
Kctd15	62.2532	Ccdc64	61.2473
Grm4	62.0847	Mapk15	61.1412
Pard6b	61.9476	Epb4.1l4a	60.8506
Notum	61.8927	Fam83h	60.6448
Pak6	61.6801	Prss53	60.3587
Ndrg2	61.2791	Wnk4	60.2921
F2rl1	60.8833	Cd24a	60.2141
Hopx	60.5801	Ppp1r13l	59.9256
Net1	60.5579	Dapk2	59.6914
Hoxa7	60.326	B4galnt2	59.6482
Tnfrsf19	60.2499	Ndrg2	59.5503
Lurap1l	60.1903	Fam3b	59.4932
Mbnl1	60.1068	Rarg	59.3851
Yap1	59.9221	Msi1	59.2255
Adamts18	59.6985	N28178	59.2245
Vangl1	59.4602	Rabggtb	59.1865
Proser2	59.4004	Kctd15	58.3255
Grik4	58.9896	Efna4	57.7707
Hebp2	58.7348	Itgb4	57.7486
Cx3cl1	58.4191	Epha4	57.6771
Cntfr	58.1814	Syt12	57.3918
Fam3b	58.0734	Mbnl1	57.3684
Atp10b	58.0528	Galnt3	57.2076
Ralbp1	57.9733	Samd5	56.9466
Aknad1	57.861	Nxph4	56.9228
Rabggtb	57.6883	Tnfrsf19	56.7152
Efna4	57.6646	Pla2g4b	56.6663
Cyp2t4	57.4321	Bcl11a	56.2907
Cd24a	57.2167	F2rl1	56.2595
Il17rc	56.9992	Rgs20	56.038
Rhpn2	56.855	Fhdc1	55.9862
Gm826	56.8027	Hs3st6	55.8301
Bok	56.6374	Pacsin3	55.8185
Mycl	56.6234	Baiap2l2	55.7438
Grk6	56.6088	Acpp	55.7326
Wnk4	56.4647	Wnk1	55.5728
E130309F12Rik	56.3651	Chga	55.2496
Clec2l	56.3477	Mboat2	55.0037
Zfp612	55.7764	Tead4	54.9839
2610203C20Rik	55.7067	Bace2	54.9055
Alox12	55.5791	Tmc7	54.8068
Ccdc85c	55.3919	Jakmip2	54.6457
Sphk1	55.3365	Cpeb2	54.4724
Ccnd3	54.9727	Reep6	54.351
Grip2	54.6022	Adamts18	54.1458
Hoxa2	54.4846	Tjp1	53.7218
N28178	54.0989	A730017C20Rik	53.4101
Nav2	54.0537	Ddr1	53.3747
Ssbp3	53.6795	Hebp2	53.2973
Map7	53.6657	Lmo1	53.2193
Atp2c1	53.2952	Map7	52.8521
Clmn	53.295	Nupr1l	52.4028
Etnk2	53.1137	Plekhn1	52.389
Pitx1	52.941	Rhpn2	52.3635
Hs3st6	52.8941	Lrrc1	52.3449
Stox2	52.8909	Atp2c1	52.2796
Cecr2	52.5983	Cx3cl1	52.2469
Syt12	52.4895	Mst1	52.1229
Id4	52.3511	Ikzf3	52.0609
Samd5	52.2199	AI197445	51.8265
Lrp4	52.1859	Cd109	51.4975
Msx2	51.8788	Myo18a	51.4075
Aldh1a7	51.5769	Trim7	51.2028
Kcnh2	51.5555	Fam83f	51.1821
Myzap	51.3247	Wwc1	51.1591
Prkcz	51.2927	Grip2	51.1494
Miat	51.274	Mycl	51.001
Gyltl1b	51.1108	Nmnat2	50.9987
Wwc1	50.877	Ndufa4l2	50.9838
Smim5	50.8466	Cecr2	50.8358
Mapk4	50.3879	Phgdh	50.5379
Trim7	50.2905	Slco3a1	50.5
Epb4.1l4b	50.0645	Zmynd8	50.3236
Magi1	49.9859	Alox12	50.0414
Cpeb2	49.8707	Ssbp3	49.8563
Cpm	49.8138	Dct	49.8305
Kcnq4	49.7694	Kcnq4	49.4076
Fam83f	49.4947	Tmem45a	49.4064
Gcat	49.3487	Hoxa2	49.3324
Dct	49.2736	Dcaf4	48.8783
Picalm	49.0647	Shroom3	48.6983
Jag2	49.0634	Proser2	48.5686
Krt25	48.9394	Neurl1b	48.4452
Gm2002	48.8092	Bspry	48.3685
Cmtm8	48.7268	Hsd17b6	48.2801
2310030G06Rik	48.5902	Clmn	48.0401
Nxph4	48.336	Tdrp	47.1851
Nipal2	48.1463	Miat	46.7957
Ddr1	47.9998	Cd5	46.7563
Dcun1d2	47.9872	Prkcz	46.3467
Pdzd4	47.9539	Sp5	46.2902
Plekhn1	47.8901	Ifi202b	46.2444
Dapk2	47.7226	Adh1	45.978
Znrf3	47.6975	Cdh1	45.938
2900026A02Rik	47.6353	Nup98	45.8513
Neurl1b	47.5895	Znrf3	45.841
Slco3a1	47.5218	Ccdc85c	45.6985
Tmc7	47.4929	Mlana	45.6105
Myo18a	47.2787	Epb4.1l4b	45.565
Lef1	47.1888	Gcat	45.558
Phgdh	47.1306	Sh3kbp1	45.5511
Myo1d	47.1029	Gyltl1b	45.4165
Wnk2	47.0191	E130309F12Rik	45.4131
Tpd52l1	46.9717	Jup	45.4108
Sec14l2	46.9023	Aldh1a7	45.1868
Cdkl2	46.8553	Wnk2	45.1586
Rora	46.7669	Kcnh2	45.1461
A730017C20Rik	46.7501	Hoxb8	45.0169
Jup	46.4647	Bcl11b	44.8319
Chga	46.4507	Gdpd3	44.8055
Bcl11a	46.3953	2900026A02Rik	44.797
Bspry	46.3427	Pdzd2	44.7776
Lzts1	46.2286	Ceacam19	44.7756
Ifi202b	46.1166	Tenm4	44.7241
Tmigd1	46.0256	Tmem79	44.6326
Pdzd2	45.5528	Card10	44.4049
Stox2	45.5354	Sox7	44.1103
Smap1	45.4074	2010107G12Rik	44.0596
Cd5	45.2315	Kif26a	43.9613
Mst1	45.1455	Id4	43.8987
Epha4	44.8284	Ptges	43.8691
Ajuba	44.5384	Mast4	43.6175
Lrrc1	44.4095	Tpd52l1	43.5564
Papln	44.3925	Insm1	43.4625
Lax1	44.2556	Pard6g	43.4457
Tmem45a	44.155	Cntfr	43.4169
Atg9b	44.1369	Rhov	43.2966
Nrbp2	44.1106	Tmigd1	43.2902
Spaca6	43.9756	Hoxa3	43.2502
Bcl11b	43.8164	Zfp612	43.1524
Pard6g	43.5037	Npas2	42.8671
Hoxa3	43.3922	Rora	42.6786
Numb	43.0367	Sod3	42.6195
Acpp	42.8838	Ralbp1	42.546
Card10	42.8802	Mpzl3	42.4407
4933409K07Rik	42.8543	Zfp462	42.4141
Zfp462	42.7416	Eps8l1	42.2571
Tjp1	42.7356	Osbpl1a	42.2246
Prss53	42.659	Tekt5	41.9191
Rhov	42.6271	Cnksr2	41.9079
Mdfi	42.558	Lgals12	41.8953
Kif26a	42.5016	Ajuba	41.8656
Pnpla3	42.4926	Atg9b	41.7959
Bace2	42.4497	Sec14l2	41.7492
Tead4	42.3613	Spint1	41.6468
Ell3	42.158	Gcnt4	41.6059
Ephb4	41.9101	Slc38a4	41.5133
Bcl2l14	41.5942	Fhdc1	41.4887
Krt24	41.5742	Fam171a2	41.4163
Fam171a2	41.4574	Lzts1	41.3063
Tmem79	41.3694	Irs1	41.2848
Plekhh1	41.3244	Ston2	41.1879
Irs1	41.2821	Gm826	41.0419
Ccdc88c	41.0426	Pitx1	40.75
C2cd4a	40.9791	Cmtm8	39.9699
Stk35	40.9114	0610010K14Rik	39.9325
Spint1	40.8956	Krt25	39.8958
Cd164l2	40.6942	Oca2	39.3308
Pgr	40.6575	Spaca6	39.2806
Rgs20	40.6209	Tex40	39.2457
2009-03-01	40.5854	Neu3	39.2141
Nmnat2	40.5636	Pars2	39.1281
Gdpd3	40.5135	Ccdc88c	39.0772
Mast4	40.4887	Krt71	38.9261
Nalcn	40.401	Notch3	38.7518
Jakmip2	40.3145	Myo1d	38.7449
Sox6	40.289	Me1	38.7388
Foxo6	40.0819	Pcsk6	38.72
Slc29a4	40.0558	Homer2	38.7012
Casz1	39.8352	Hoxb7	38.6491
Dcaf4	39.6736	Osbpl5	38.5069
Cxcl14	39.577	Pcdh1	38.4933
Exoc1	39.5492	Slc29a4	38.3929
Sox7	39.5185	Gm19424	38.1446
Cdh1	39.353	Nrbp2	38.0298
Pcdh1	39.2248	Sphk1	37.9253
Rbl2	39.2054	Mc1r	37.9142
Llgl2	38.9152	Dzip1l	37.8309
Me1	38.5489	Emp2	37.7942
Wnt6	38.4668	Dnmt3l	37.5957
Ston2	38.3975	Scnn1b	37.3476
Osbpl5	38.1189	Ptpn13	37.314
Bend7	38.0909	Nckap1	37.3125
1100001G20Rik	38.09	Otx1	37.2499
Rgs11	38.0339	A730090H04Rik	37.1066
Slc38a4	38.0002	Mapk4	37.0355
5930412G12Rik	37.9916	5930412G12Rik	36.8358
Galnt3	37.9825	2009-03-01	36.5663
Ceacam19	37.9656	Tdrd1	36.4712
Dzip1l	37.8421	Crtac1	36.3977
Klrg2	37.7724	Phlda3	36.3455
Grasp	37.7405	Nav2	36.2887
Sema3f	37.6947	Llgl2	36.2283
Cd3e	37.4451	Rab38	35.7956
Phlda3	37.3698	Cd3g	35.675
Rab38	37.2906	Dgat2	35.5487
Endou	37.1194	Mllt4	35.5055
Oca2	37.1103	Crabp2	35.4296
Sema4g	37.0271	Jag2	35.4119
Ptpn13	36.7904	Casz1	35.388
Notch3	36.7717	Fam57a	35.2935
Homer2	36.766	Klrg2	35.2213
Nipal1	36.5641	Bend7	35.1721
Lgi2	36.2888	Acot4	35.1339
Lgals12	36.2559	Dnajb3	35.0279
Rnf152	36.2393	Rabggtb	34.9083
Cd109	36.1687	Il20rb	34.8648
Npas2	36.157	Nhsl1	34.8051
Shroom2	35.9164	1100001G20Rik	34.6025
Dgat2	35.8966	Grasp	34.5945
Il2rb	35.8021	Cttn	34.5335
2010107G12Rik	35.7302	Ephb4	34.4453
Mllt4	35.6887	Htr1b	34.2539
Tead3	35.6671	9430083A17Rik	34.2348
Pacsin3	35.5658	Lgi2	34.2235
Dnmt3l	35.4109	Evl	33.9766
Nhsl1	35.123	Gabpb1	33.9697
Sh3kbp1	35.0836	Cpne4	33.9259
Smox	34.8787	Slc2a12	33.7797
Tfap2b	34.7958	Sostdc1	33.6795
LOC100503676	34.7923	Sema3f	33.6328
Rab27b	34.772	Rab27b	33.4561
Mfi2	34.74	Rgs11	33.4209
Gm19424	34.7338	Tead3	33.3439
Rabggtb	34.7266	Mira	33.3223
Slco2a1	34.6484	Plet1	33.2307
Cntnap1	34.5178	Sema4g	33.0924
Tmem28	34.3496	Cd164l2	32.9544
Ccdc3	34.3095	Cemip	32.8394
Tex40	34.152	Serpinb2	32.7908
Tenm4	34.1402	Ttc9	32.686
Mc1r	34.0941	Arhgef37	32.6734
Ttc23	34.0459	Smim5	32.5825
Mlana	33.9045	Hspa12a	32.4951
Nupr1l	33.8876	Cdkl2	32.2139
Crabp2	33.785	Mst1r	32.151
Emp2	33.5225	Plekhg1	32.1398
Pmel	33.4932	Pmel	32.0297
Arhgef10	33.4379	St14	32.0073
Tpm1	33.437	Prkag2	31.6962
Neu3	33.4027	Msx2	31.672
Gramd2	33.3862	Wnt6	31.655
Evl	33.3258	Lax1	31.5503
Dio3	33.2379	Cntnap1	31.5461
Prnd	33.1589	Slc4a1	31.4891
Trp53i11	33.1233	Leprel4	31.3681
Lct	33.0701	Nrip3	31.3263
Tdrd1	33.0121	Nalcn	31.2591
Pcsk6	32.9516	Robo1	31.2073
4933409K07Rik	32.9181	LOC100503676	31.0913
Dlx5	32.8487	Rab3b	31.0275
Prkag2	32.8293	Zfp219	30.9596
Edaradd	32.7937	Tmem28	30.859
Lgalsl	32.3967	Tlcd1	30.6908
Grip1	32.3091	Plekhh1	30.6169
Robo1	32.2768	Foxo6	30.5045
Ptges	32.129	Dnaja4	30.4493
Il20rb	32.1143	Tmem154	30.3994
Clec2g	32.0982	Nipal1	30.3356
Cemip	31.9371	Gli1	30.2341
Fam57a	31.8919	Hoxa1	30.2313
Entpd5	31.8619	Rgma	30.0938
Gli1	31.8211	Stox2	30.08
Ntn4	31.7491	Apbb2	30.0761
Auts2	31.7055	Gadl1	29.966
Popdc3	31.4535	Lef1	29.9528
Dab2ip	31.3197	Tns4	29.7614
Enah	31.102	Fbrsl1	29.7366
Nckap1	30.8152	Cd3e	29.6363
Ankrd23	30.8057	Enah	29.4625
Rassf7	30.7969	Hspb8	29.3702
St14	30.7259	Arhgap32	29.2204
Rnf208	30.6305	Lgalsl	29.2069
Slc2a12	30.5704	Rabggtb	29.1188
Dnajb3	30.3938	Cbs	29.057
Rhou	30.3902	Ntn4	28.8196
Shroom3	30.3794	Edaradd	28.8153
Tlcd1	30.365	Hes1	28.7751
Nbeal2	30.2948	Kctd11	28.7132
Ybx3	30.2843	Cxcl14	28.6201
Fam83g	30.2595	Gli2	28.4145
Spink8	30.1027	Ybx3	28.3921
Mira	29.9383	Garem	28.3744
Bcl11a	29.857	Smpd3	28.3336
Plekhg1	29.8032	Rhou	28.3193
Cttn	29.8013	Slco2a1	28.2106
Hes1	29.7141	Dab2ip	28.117
Hoxb8	29.7134	Mdfi	28.0239
Fgfbp3	29.7058	Ngef	27.9841
A930012L18Rik	29.6723	Il20ra	27.9525
Pars2	29.6615	Pvrl3	27.8182
Hap1	29.5445	Cds1	27.7749
S100a3	29.4363	Traf3ip2	27.7658
Krt18	29.4089	Kctd14	27.61
Palm3	29.3654	Trp53i11	27.5741
Smpd3	29.3545	Ptch1	27.5458
Efna5	29.2656	Csgalnact1	27.421
Gabpb1	29.2395	Nbeal2	27.3748
Rgma	29.2379	Rassf7	27.3405
Garem	28.9759	Rnf152	27.2734
Sostdc1	28.9604	Efna1	27.2008
0610010K14Rik	28.9461	Ptprz1	27.1749
LOC100503496	28.8899	Vangl2	27.0173
Gli2	28.8213	Krt18	27.001
Traf3ip2	28.6009	Smap1	26.9724
Chchd7	28.5414	Ank	26.9559
Efna1	28.4252	Fam115c	26.9421
Pacsin3	28.2938	Mb21d2	26.8384
Hspa12a	28.2587	Pcsk2	26.798
Mamdc4	28.162	Dlx4	26.6916
Kctd14	27.9532	Fam83g	26.6549
Baiap2l1	27.9043	Zmym6	26.6492
Fhdc1	27.8969	Gpr151	26.5291
Pard3	27.5837	Srms	26.4895
Ptch1	27.5779	Tmem117	26.3766
Col7a1	27.4995	9330102E08Rik	26.3097
Rhod	27.4693	Tpm1	26.2555
Hsd17b6	27.457	Arhgef28	26.2419
Nrip3	27.4555	Ctf1	26.2084
Tmem117	27.41	Rhod	26.0737
Nhsl1	27.2799	Nhsl1	26.012
Znrf3	27.2675	Ly6g6e	25.8797
Ttc9	27.2379	Otud7a	25.863
Tnfrsf4	27.0854	Col4a5	25.7935
Palm	27.0775	Pard3	25.7133
Cubn	27.0647	Rnf208	25.5792
Tns4	26.9177	Ankrd23	25.5151
Dnaja4	26.8682	Tjp1	25.3828
Cds1	26.8226	Ccdc3	25.277
Ankrd10	26.7476	Col7a1	25.0773
Zfp618	26.4627	Tnfrsf4	25.0347
Ank	26.4147	Vegfa	24.8173
Rab3b	26.3314	Tyr	24.606
Leprel4	26.1198	Znrf3	24.5357
Ybx2	26.1072	Gramd4	24.4741
Otud7a	26.1009	Doc2g	24.3921
Ackr4	26.0308	Cubn	24.3168
Gpr161	26.0104	Stap2	24.2973
Bglap3	25.8737	Wnk1	24.262
Crtac1	25.8576	Cnot6	24.2301
Il20ra	25.83	Klf12	24.1312
Arhgap32	25.8036	Arhgef16	24.059
Csgalnact1	25.7801	Krt24	24.0416
Srms	25.6797	Arhgef10	23.9928
Arhgap32	25.5516	Palm	23.8847
S100a9	25.5197	Zswim8	23.8444
Ptpn14	25.3717	Micall1	23.7214
Vangl2	25.3027	Lrrc28	23.6669
Serpinb2	25.2315	Trib3	23.6406
Fam115c	25.203	Tinagl1	23.6248
Doc2g	24.9804	Baiap2l1	23.5217
Hpse2	24.9419	2610018G03Rik	23.5098
Ubap2l	24.7812	Enox2	23.4678
Arhgef28	24.777	Abcg4	23.455
Mb21d2	24.5939	Rhd	23.4341
Shisa7	24.5787	Slc22a23	23.4225
Satb1	24.529	Ncor1	23.3772
9430083A17Rik	24.5201	Slc19a2	23.3649
Ctf1	24.451	Dlgap1	23.3195
Rnf145	24.393	Auts2	23.2958
Tmem154	24.3696	Plec	23.2856
Lhx2	24.2386	Gfod1	23.2725
Frmpd1	24.1056	Ablim1	23.2187
9330102E08Rik	24.081	Igsf3	23.2029
Trib3	24.0478	Dio2	23.1919
Stap2	24.027	Abhd1	23.1275
Tjp1	23.8949	A930012L18Rik	23.0453
Hspb8	23.8262	Lmtk3	23.0272
Lrrc28	23.702	Ammecr1	22.9284
Htr1b	23.6028	Anxa9	22.8018
Pla2g5	23.5464	Tmem54	22.7742
Arhgef16	23.2433	Susd2	22.7547
Micall1	23.2383	Slc38a3	22.7055
Pik3c2b	23.1497	Cyb561a3	22.6921
Tyr	23.1111	Zfp618	22.6799
Hoxa1	23.0911	Arhgap32	22.6795
Osbpl1a	23.0405	Gramd2	22.6693
Arhgef37	23.0048	Popdc3	22.5013
Sorbs1	23.0018	Cask	22.4765
Btbd11	22.8963	1810032O08Rik	22.4254
Slc22a23	22.7867	Ap1s3	22.3977
Odf2	22.5897	Mpp2	22.2913
Col4a5	22.5611	Xcl1	21.9784
Acot1	22.5364	Golga5	21.906
Fgfr2	22.4385	Polr3g	21.8446
Jag1	22.4183	Tnks1bp1	21.7359
A730090H04Rik	22.241	Tspan9	21.6902
Ap1s3	22.2383	3110021N24Rik	21.6844
Gfod1	22.1117	Endou	21.6754
Gpr151	22.058	Pitpnm2	21.6693
Cask	22.039	Btbd11	21.6519
Gadl1	22.0015	Ptpn14	21.1915
Mst1r	21.979	Acot1	21.1908
Gnmt	21.9659	Fam187b	21.1749
Ephb6	21.9031	Slitrk6	21.1235
Dlgap1	21.8763	Alcam	21.122
Micalcl	21.8725	Tasp1	20.9428
Efnb2	21.8396	Ackr4	20.9263
Ly6g6e	21.8282	Apoc1	20.8425
Cd3g	21.7962	Slc6a8	20.8176
Tnfrsf19	21.7701	Trpm1	20.7589
Cpne7	21.7515	Lrp4	20.5835
Slc4a1	21.7004	Lnx1	20.464
Tbx6	21.6084	Rnf217	20.3896
Lrrc28	21.5912	S100a8	20.3758
Igsf3	21.5428	Gtf2ird1	20.2893
Tnks1bp1	21.3944	Ephb6	20.2729
Klf12	21.2568	Megf9	20.2172
Ptprz1	21.2023	BC021767	20.1841
Prkd2	21.2018	Lpar3	20.1823
Mterf1a	21.1921	Gas1	20.1676
Mpp2	21.1262	1810011O10Rik	20.1329
Bnc2	21.0517	Dab2ip	20.1001
2610018G03Rik	21.0097	Hoxc5	20.0356
Rpl21	20.9818	Efnb2	19.9246
Pip5kl1	20.956	Kcnv1	19.8274
Kctd11	20.8976	Rpl21	19.8169
Mpzl3	20.8345	Palm3	19.6869
Slc19a2	20.645	Btbd11	19.6412
1810032O08Rik	20.633	6720468P15Rik	19.5979
Rhbdl3	20.285	Mesp2	19.5899
Lpar3	20.203	Mtmr11	19.5784
Slc6a8	20.1579	Pcdhb20	19.5668
Ccdc136	20.0918	Igsf9b	19.5041
Polr3g	20.0231	Shroom2	19.4891
Sptbn4	20.0223	Lmtk2	19.3669
Alcam	19.8609	Clec2l	19.3306
Sox15	19.8596	Rasl10a	19.2649
Lrp4	19.8037	Ccdc106	19.1713
Gas1	19.7986	Tgfa	19.1679
Map9	19.7971	Egln3	19.1375
Fcho1	19.7587	Mterf1a	19.1126
Echdc2	19.6759	Lrrc28	19.1085
Sh3rf3	19.6557	Trim62	19.0681
Akr1c19	19.5997	Nxpe4	18.9943
Tspan9	19.585	Glcci1	18.8778
Gm14378	19.5651	Frmpd1	18.8759
Eps8l1	19.5336	Micalcl	18.821
Nfatc1	19.5113	Cdc42ep1	18.8134
Rnf217	19.4597	Tbx6	18.8132
BC016579	19.4209	Gpr161	18.7
Igsf9b	19.3946	Fst	18.6463
Trim62	19.2209	BC016579	18.6452
BC021767	19.1252	Bnc2	18.5844
Rnf146	19.0554	Ttc39c	18.5658
Fgf1	19.0294	Pik3c2b	18.5645
Dach1	19.019	S100a7a	18.5629
Slc38a3	18.9534	Dio3	18.5563
Mtmr11	18.9467	Nfatc1	18.4854
Pard3	18.9002	Myo19	18.4828
Prdm8	18.8788	Fzd3	18.4781
Nedd9	18.8724	Vldlr	18.4045
Pvrl3	18.8399	Dpp4	18.34
Rab11fip1	18.8309	Gsn	18.3231
Tfr2	18.8062	Tbc1d2	18.3188
Ank3	18.7948	Rab11fip1	18.2642
Synm	18.7846	Mab21l3	18.2589
Adamts17	18.7524	Ccnd2	18.2119
Lnx1	18.6355	Echdc2	18.2035
Dll1	18.5873	Sdr42e1	18.1158
Trpm1	18.5148	Sox15	18.0973
Ammecr1	18.507	Lhx2	17.9949
Fzd3	18.498	Sec1	17.9948
Ppap2a	18.4447	2900056M20Rik	17.8396
Cdc42ep1	18.426	Shroom4	17.8263
1810011O10Rik	18.3963	Jag1	17.7239
Amotl1	18.355	Zbtb18	17.6937
Tbc1d2	18.3546	Axin2	17.691
2200002D01Rik	18.3109	Inhbb	17.6851
Pgbd5	18.2152	Clcn3	17.6761
Fst	18.1433	Slco4a1	17.6305
Pcdhb20	18.094	Mid2	17.6069
Cyb561a3	18.0695	1810058I24Rik	17.6045
Dio2	18.0544	Higd1a	17.5938
Kcnv1	18.0195	Sema6a	17.5715
Cacng4	17.9781	Tom1l2	17.5374
Cpne4	17.9163	Fhl1	17.5296
Ablim1	17.8678	P2ry1	17.5182
Ndrg2	17.8336	Slc44a1	17.4651
Hoxb7	17.8244	Cidea	17.4512
Golga5	17.7813	Myo6	17.4314
Myo6	17.771	Daam1	17.42
Slc19a2	17.7528	Mfsd7c	17.4067
3110021N24Rik	17.7276	Agpat4	17.3516
Apoc1	17.702	Amotl1	17.3191
Fat1	17.5897	Tnfrsf19	17.2777
Sox4	17.5669	Fat1	17.2494
Higd1a	17.4893	Hoxb5	17.1816
Nxpe4	17.4874	4933431E20Rik	17.0711
Mid2	17.4411	Pacsin3	17.0678
Axin2	17.4297	Aldh1a3	17.0444
Nat8l	17.3534	Gm14378	16.9903
Oxr1	17.3366	Mpp7	16.9295
Fam187b	17.1965	Mcoln3	16.8699
Dlk2	17.0545	4831440E17Rik	16.8578
Ccnd2	17.0296	Plcd3	16.8303
Gm11166	17.0173	Gm11166	16.7463
Mtcl1	16.9175	Ccpg1	16.7178
Lmtk2	16.9116	Pvrl4	16.6793
Myo19	16.8881	Sptbn4	16.6761
Plet1	16.7991	Hoxb6	16.6377
Plcd3	16.7315	Dgcr6	16.5904
Ccnjl	16.6952	Gpc1	16.5799
Prkaa2	16.6717	Nav3	16.5742
Clstn1	16.6359	Cabyr	16.513
Anks1	16.6213	Btbd3	16.4613
Yap1	16.6165	Smox	16.4439
Gpc1	16.5698	Cyp4f17	16.4214
Sdr42e1	16.5621	Zfp459	16.3901
Rasl10a	16.5378	Pard3	16.3533
Trim72	16.5375	Spag1	16.3339
Sema6a	16.4459	Hoxb2	16.2892
Inhbb	16.4382	Adamts17	16.2777
Plec	16.357	Ppp2r5c	16.2526
Tinagl1	16.2892	2005-03-01	16.2493
Npnt	16.2858	Trim15	16.1649
Tom1l2	16.2198	Fgf1	16.0981
Gng4	16.1954	Sox4	16.0711
Pappa	16.1729	Ndrg2	16.0638
Krt80	16.157	Trim72	16.0288
Zfp459	16.1004	Map9	16.0151
Daam1	16.0998	Fosl1	15.9549
Shroom4	16.0878	Tmem238	15.8805
Tmem238	16.0595	Lzts2	15.8681
Zbtb18	15.9955	Cpsf4l	15.862
Pcdh7	15.9951	Krt80	15.8612
Btbd3	15.9921	Cacng4	15.845
S100a8	15.9843	Sh3rf3	15.8119
Ybx3	15.9838	Ankrd10	15.7902
2005-03-01	15.9786	Lrfn4	15.747
Lrfn4	15.9136	Gcat	15.7399
Mpp7	15.8916	Clstn1	15.732
Mta3	15.8827	Plxdc2	15.708
AI414108	15.8721	Neat1	15.6899
Rbfox2	15.8074	AI414108	15.6142
Crnde	15.7636	Pip5kl1	15.6053
Tgfb2	15.6928	Pcdhga9	15.5954
Tmem151b	15.673	4933407K13Rik	15.5357
Chd3os	15.6285	Pcdhb18	15.4998
Alx1	15.599	Syt4	15.4921
Gm1653	15.5974	Pla2g5	15.4789
Gpr37	15.5743	Crnde	15.4325
Lzts2	15.5693	Nedd9	15.4089
C920006O11Rik	15.5515	Pnpla3	15.3987
Egln3	15.5439	Paqr8	15.3928
Mcoln3	15.4983	Tll1	15.3857
Fhl1	15.4943	Rnf145	15.3226
Ttc39c	15.4903	Tlcd1	15.2905
Hoxb2	15.4866	Inadl	15.248
Slco4a1	15.4289	Avpi1	15.2184
Igfbp2	15.4271	Schip1	15.2157
Cdh24	15.3889	Pcdh7	15.12
Fjx1	15.3774	Glb1l2	15.0697
Mllt10	15.373	Col8a1	15.005
Tox3	15.3701	Slpi	15.0003
Cabp1	15.3216	Cdh13	14.9692
P2ry1	15.2534	F11r	14.9367
Spag1	15.2493	Tox3	14.8363
Usp2	15.2281	Erbb3	14.7893
Dpysl5	15.2088	Zbtb16	14.7515
AU021092	15.151	Fgfr2	14.7089
4933431E20Rik	15.1421	Fjx1	14.6964
Amn	15.1412	Hmgcs2	14.6947
Clcn3	15.0527	Dpysl5	14.6765
Sulf1	15.0087	Bcl11a	14.6415
B4galnt4	14.9827	Serpinb1b	14.6271
Hoxc5	14.9701	Ybx3	14.5473
Crlf1	14.9696	Dll1	14.4859
Glb1l2	14.9634	Gm1653	14.4825
Rtn4r	14.9089	Usp6nl	14.4606
Tgfa	14.8679	Ghr	14.4533
Ide	14.8464	Mpst	14.3475
Kcnc4	14.8023	Kcnc4	14.3173
Ctgf	14.7709	Igf2os	14.2994
Cbs	14.6327	Slc19a2	14.269
Pvrl4	14.5841	Crebzf	14.2085
Dab2ip	14.5187	Satb1	14.1164
Pm20d2	14.486	Hoxa5	14.0796
C77080	14.484	Itgae	14.073
Firre	14.4737	Cadm1	14.0717
Meis2	14.4688	C77080	14.0481
C1qtnf4	14.4682	Sema3e	14.0438
Ccpg1	14.44	Btg3	13.9994
Syt4	14.4119	Blnk	13.9568
Dpp4	14.3951	Fbxo16	13.9359
Frmd7	14.3906	4930429B21Rik	13.9156
Gtf2ird1	14.3745	Celf5	13.9027
Mesp2	14.302	Tnik	13.8835
Cbx2	14.2656	Snai2	13.8512
Pcdhga9	14.2436	B4galnt4	13.8294
Plxdc2	14.2337	Rbp1	13.8252
Inadl	14.1954	Frmd7	13.8127
Abhd17c	14.1734	Fam135a	13.7544
Sstr4	14.1561	Usp2	13.7488
Myo10	14.0935	Hoxb3	13.6962
Col18a1	14.0851	Atp9a	13.6862
Eef1d	14.0828	Tspan10	13.6765
Nav3	14.0601	Exoc1	13.6264
Blnk	13.9993	Fam132b	13.5827
Avpi1	13.9922	Dlg3	13.5581
Bcr	13.9836	Tuba4a	13.5333
Megf9	13.9835	Zfp507	13.5332
Hmgcs2	13.9749	Zfp599	13.5101
Bach2	13.9344	Rtn4r	13.5019
Mab21l3	13.9236	2810029C07Rik	13.4813
Dmpk	13.9007	Ccr9	13.4745
Serpinb1b	13.8886	Epha2	13.3953
Btbd11	13.8786	Fcho1	13.3679
Snai3	13.8439	Add3	13.364
Snai2	13.7921	Pcdhb17	13.3549
Zfp711	13.791	Nat8l	13.3505
Pigq	13.7771	Pvrl3	13.3386
Btg3	13.7145	Kif21a	13.3019
LOC100504608	13.6754	Slc27a3	13.2954
Fbrsl1	13.6689	BC018242	13.2676
Satb1	13.659	Cbx2	13.2243
Maml3	13.6342	Ctgf	13.1802
Tert	13.623	Epb4.1l5	13.1419
Plekhg6	13.601	Dtnb	13.1187
Slc6a9	13.5909	Rapgef4	13.1111
Rarres1	13.5885	Tmem151b	13.1102
Best2	13.5156	Tgm1	13.099
Hopx	13.4764	Chd3os	13.0809
Spsb1	13.4763	Myo10	13.0797
Igf2bp2	13.4215	Rab15	13.0731
Tgm1	13.371	Mocs1	13.0412
Zfp467	13.3708	Dancr	12.9627
Pitpnm2	13.351	Rarres1	12.8908
Pcdhb18	13.3285	Nudt10	12.8665
Pvrl3	13.3249	Cd9	12.826
Rab15	13.3087	L1cam	12.8094
Zbtb16	13.2519	Tfr2	12.8023
Itpka	13.2511	Slc6a9	12.7985
Ackr2	13.2031	Cdh24	12.7889
Tuba4a	13.2012	Ikzf4	12.7759
Lgr4	13.1992	Pm20d2	12.7589
Igf2os	13.1708	Otub2	12.7577
Dlg3	13.1635	Lrrn4cl	12.7547
Vash2	13.1379	Gyk	12.7461
Hoxa5	13.1024	Yod1	12.7158
Col8a1	13.0714	Apcdd1	12.7021
Slc2a4	13.0134	Ppifos	12.6991
Slc1a3	13.0077	Prob1	12.6307
Slc27a3	13.005	Mtcl1	12.5897
Tpbg	12.9929	2003-03-01	12.5681
Frmd4a	12.9886	Srd5a1	12.5111
Paqr8	12.9861	Aim1	12.4823
Gpr173	12.9764	Zfp711	12.4312
Crebzf	12.9753	Twsg1	12.424
Mex3a	12.975	Dmpk	12.4151
Tmem200a	12.9229	Ccdc136	12.4149
Foxp4	12.9077	Efnb1	12.4085
Gramd4	12.906	Sectm1a	12.377
Ppp2r5c	12.9022	Mex3a	12.3634
Btf3	12.8999	Shoc2	12.3608
Insig2	12.8713	Ccnjl	12.3422
Susd4	12.8561	Adm	12.323
Ghr	12.8544	Tfap2b	12.2984
Neat1	12.8456	Firre	12.2724
Ctnnal1	12.8167	Bcr	12.2609
Ngef	12.8153	Plekhg6	12.2211
Pcdhb16	12.8022	Ttc23	12.1811
Cttnbp2	12.7606	Slc2a4	12.1807
Tspyl5	12.7453	Apoc1	12.1675
Erbb2ip	12.7152	Epn2	12.1574
Pdgfa	12.6741	Itpr3	12.1463
Sema3e	12.6628	Capn5	12.1323
Sh3gl2	12.6582	Maml3	12.1001
Epha2	12.6517	Yap1	12.0976
Efnb1	12.6471	Arvcf	12.0739
Srd5a1	12.6354	P2ry1	12.0446
Cyp4f17	12.6096	Cstf3	12.0413
Elfn1	12.5952	Adcy7	12.0322
Vsig10l	12.5834	Slit1	12.0142
Otub2	12.575	3300005D01Rik	12.0112
Cstf3	12.5604	Thbd	12.001
Fam132b	12.5596	Spsb1	11.9616
Setbp1	12.5423	Klhl12	11.9293
Farp1	12.5229	Adar	11.9195
Shoc2	12.5132	AI464131	11.8979
Tll1	12.4844	Igf2bp2	11.8909
Zfpm1	12.4788	Tert	11.8884
Prob1	12.4778	Tom1l1	11.8325
Hsd17b14	12.4657	Lgr4	11.7716
Ccr8	12.4496	Rcn1	11.7714
Hoxb5	12.3691	Bach2	11.7708
Kctd17	12.3654	Gal3st4	11.7506
Agpat4	12.3335	Mpo	11.7505
Arhgef5	12.3188	1110008P14Rik	11.7254
Dtnb	12.3133	Cpe	11.7239
Crybb3	12.2967	Gramd1c	11.6846
Add3	12.2889	Samd10	11.6714
Mier1	12.2862	Plxna2	11.6624
Efs	12.2726	Epas1	11.6624
Nyap1	12.2471	Ldhd	11.6283
Smoc2	12.2464	Tspan5	11.6232
Clcn2	12.2458	Abhd17c	11.6135
Arvcf	12.2285	Ccr8	11.6124
Capn5	12.2106	Gpld1	11.5952
Gypa	12.1911	LOC100504608	11.5839
Tnik	12.1872	Nyap1	11.5811
Apcdd1	12.1699	Lpar2	11.5758
Mark2	12.1467	Slc4a11	11.5346
Lpar2	12.132	Aoc2	11.5274
Slc44a1	12.1211	Efs	11.5079
Samd10	12.1116	Gpr37	11.5018
Agrn	12.0915	Gls2	11.4913
Dlg3	12.0856	2200002D01Rik	11.488
Fosl1	12.0695	Smoc2	11.4857
Fam135a	12.064	Farp1	11.4782
Gpld1	12.0621	Foxp4	11.4737
Synpo	12.0541	Mamld1	11.4447
Id1	12.0465	Gng4	11.4323
Orm2	12.0248	Arhgef5	11.4308
Aim1	12.0172	A930013F10Rik	11.4234
C130046K22Rik	12.0012	Itgb8	11.415
Zfp180	11.9959	Tmeff1	11.4029
Bcor	11.9731	Crnde	11.3953
Celf5	11.9444	Ephb3	11.3771
Plekha5	11.9035	Rerg	11.3697
Zfp507	11.877	Col27a1	11.3485
Epas1	11.8614	Pdgfa	11.3428
Trp53inp1	11.8606	Il22ra2	11.3106
Cachd1	11.8318	Atp2b4	11.3106
Adcy7	11.819	Map3k6	11.2966
Aldh1a3	11.8127	Itga2b	11.296
Rapgef4	11.7992	Sh3yl1	11.2767
Fam162a	11.795	Rhbdl3	11.2615
Dexi	11.7943	Lrrc16a	11.2419
F11r	11.7816	Jarid2	11.2343
Slc4a11	11.7618	N4bp3	11.2192
Tpm1	11.7583	Fam162a	11.1855
Cdh13	11.733	Dnah8	11.1667
Cwc22	11.7206	Cxcr2	11.1545
Krba1	11.7044	Ppap2a	11.1046
Col27a1	11.7	Maneal	11.089
Map3k6	11.6944	Nck2	11.0759
Begain	11.669	Pum1	11.0569
Epn2	11.648	Edn1	11.0338
Tnip1	11.6341	Ide	11.0299
Prickle3	11.6337	Btbd19	11.0029
Dusp7	11.6256	Aen	10.9867
Mfsd7c	11.5787	Plekhh3	10.9699
Mogat2	11.5415	Gfod2	10.925
Slitrk6	11.5167	Zfp467	10.8935
Ralgds	11.514	Dlg3	10.833
Ankrd6	11.444	Cyp39a1	10.8112
Tmeff1	11.4385	Plekha5	10.806
Cadm1	11.4174	Gsg1l	10.7817
N4bp3	11.4163	Ddx17	10.7798
AI464131	11.3918	Piezo2	10.7557
2810029C07Rik	11.3896	B3gat2	10.7477
Efna2	11.3551	Lpar5	10.7332
Tom1l1	11.3174	Unc13b	10.7064
Sntb1	11.3013	Zc3h7a	10.7049
Dusp9	11.2896	9330151L19Rik	10.6782
Evl	11.261	Fstl3	10.6757
Pdcd4	11.2399	Synpo	10.6425
Caskin2	11.2398	Trp53inp1	10.625
Gsn	11.2368	Gpt	10.5913
Trim15	11.2333	Pdcd4	10.5628
Twsg1	11.2205	Prickle3	10.5509
Tecpr2	11.2022	Pvrl2	10.5411
Ptger3	11.1915	Efna2	10.5299
Pcdhb17	11.1684	Smox	10.5276
Ephb3	11.1501	Prkaa2	10.5269
Il22ra2	11.1441	Whrn	10.504
Apoc1	11.1197	Cttnbp2	10.4789
Wasf1	11.1155	Hsd17b14	10.4645
Gfod2	11.112	Dusp7	10.4547
Plekhh3	11.1093	Erbb2ip	10.4406
Pitpnm2	11.0921	Plcxd2	10.4383
Txnrd3	11.0871	Cachd1	10.4318
Ldb1	11.0608	Dusp9	10.4139
Scn2b	11.0552	Plcd1	10.3805
Anxa9	11.0329	Bag2	10.3782
Ppp4r1	11.0216	Duxbl2	10.3757
C130083M11Rik	11.006	Rgs9	10.3585
L1cam	10.9422	Orm2	10.3551
4933407K13Rik	10.9389	Gypa	10.3529
Dnah8	10.9218	Bod1	10.347
Arhgef17	10.9067	St5	10.3372
Zfp599	10.8848	Pde12	10.3068
Kcnmb4	10.8628	Pls3	10.3024
Aen	10.8559	C1qtnf4	10.2965
Dgcr6	10.8229	Tnfrsf18	10.2877
Lrrc28	10.7812	Zfpm1	10.2837
Lphn1	10.7633	Fam214a	10.2533
Paqr3	10.761	Col18a1	10.2496
Cpe	10.7381	Car6	10.2488
Ripply3	10.7109	Tacc2	10.2466
Nck2	10.7093	Zfp207	10.2434
Scube3	10.6976	Rragd	10.2389
Epb4.1l5	10.6934	Med14	10.2298
3300005D01Rik	10.6933	Kdm5b	10.228
1110008P14Rik	10.6915	Wnk1	10.2155
Cd9	10.6891	Slc1a3	10.2109
Gramd4	10.6807	Pcdhb16	10.1817
Brinp1	10.6781	Efna5	10.1747
Firre	10.6587	D16Ertd472e	10.1732
Vldlr	10.6426	Mroh6	10.1673
Tbx1	10.6394	Amt	10.1501
Fam110a	10.6324	Duxbl2	10.1385
Sectm1a	10.6307	Rundc3a	10.1335
3300005D01Rik	10.625	Gnai1	10.1192
Ldhd	10.5792	Mark1	10.1178
Megf6	10.5602	Sh3gl2	10.1162
Ncs1	10.5505	Ripply3	10.1082
Bod1	10.545	Elfn1	10.102
Far2	10.512	Krba1	10.0941
A930013F10Rik	10.5098	Dexi	10.0768
Atp2b4	10.5061	Txnrd3	10.0767
Lynx1	10.4988	Sphk1	10.0696
Vgll3	10.485	Spire2	9.99657
Plec	10.449	Zfyve9	9.98822
Gpt	10.4304	Camsap1	9.98173
Cacnb3	10.4086	Srsf1	9.97441
Cdc42ep5	10.4054	Mbnl3	9.96721
Gal3st4	10.3567	Tmem170	9.95676
Txnrd1	10.333	Tle1	9.94086
Abcg4	10.3275	Tgfb2	9.93972
Tmem170	10.2815	Evl	9.93685
Itga2b	10.2643	Chrm4	9.93185
Cyp2f2	10.2475	Arhgef17	9.91079
Ryk	10.2473	Smad5	9.90732
Dact2	10.2452	Ncam1	9.88865
Lurap1	10.2414	Vegfa	9.86944
Aoc2	10.2332	Ptprg	9.84672
Mroh6	10.217	Lphn1	9.84266
Gnai1	10.2105	Bicd2	9.83144
Btbd19	10.1671	Rbfox2	9.81898
Rcn1	10.1595	Ctnnal1	9.79234
Ccr9	10.1527	Ptgfrn	9.78818
Kdm5b	10.1062	Firre	9.78204
Dmwd	10.087	Lama3	9.7758
Prr7	10.0666	Trmt61a	9.76004
Haus2	10.054	Cacnb3	9.75448
Rin1	10.0336	Asap1	9.74503
Asap3	10.0314	Eif4e2	9.74104
Tspan18	10.0254	Rasgrp1	9.73821
Mlph	10.0175	Lpcat4	9.71709
Plcd1	10.0166	Dact2	9.71697
Rragd	10.0048	Srpk1	9.70227
Plxna2	9.99151	Asap3	9.70216
Ptprg	9.98165	Mlph	9.69712
Klhl12	9.97959	Slc10a6	9.69665
Yod1	9.94736	Ncs1	9.66742
Lrrc16a	9.91442	Asb2	9.6619
Tspan5	9.90366	4930506M07Rik	9.6406
Ndrg4	9.89324	Caskin2	9.63927
Snrk	9.88485	Efna5	9.63772
Spire2	9.88196	Dlg2	9.6282
C630043F03Rik	9.86208	Ddx17	9.61759
Fstl3	9.84714	Bicd2	9.60033
Nkain1	9.82265	C630043F03Rik	9.58589
Rbms1	9.81388	Tpbg	9.58428
Mapk6	9.79646	Pomgnt2	9.5406
Sh3yl1	9.78726	Ldb1	9.51445
Zc3h7a	9.77904	Ralgds	9.46285
Nedd4l	9.76593	Clcn2	9.45276
Trnp1	9.76471	Arhgef4	9.4507
Gm14057	9.75654	Tpm2	9.41076
Zfp532	9.72365	Gpc2	9.40533
Upf1	9.71642	Dmwd	9.39946
Ube2e2	9.70231	Tle3	9.3814
Erbb3	9.6884	Snx22	9.37795
Tpm2	9.68561	Zfp772	9.37533
Pvrl2	9.67998	Tnk2	9.34402
Hoxb6	9.67698	Fgfbp3	9.34359
Thbd	9.66716	Ndrg4	9.34252
Slit1	9.66671	Blmh	9.30673
9330151L19Rik	9.66202	Prlr	9.28585
Itpr3	9.65964	Wasf1	9.27715
Dlg2	9.65105	Brinp1	9.2579
Gltp	9.64936	Dab2ip	9.24334
Camsap1	9.64743	Rdh13	9.22694
Maneal	9.63715	Lrig3	9.21701
Arhgef4	9.63381	Iffo2	9.21501
Elmod2	9.63091	Setbp1	9.20849
Ikzf4	9.62994	Scn2b	9.19822
Gramd3	9.59454	Asap2	9.15271
Zfp772	9.57069	Wnk1	9.14327
Eif4e2	9.56519	Diras1	9.10907
Jarid2	9.56413	Ppm1l	9.10637
Gyk	9.55693	Insig2	9.10396
Ncam1	9.53066	Zfp821	9.09862
Rgs9	9.51332	Mapk6	9.09691
St5	9.49624	Lcn2	9.08873
Syde2	9.4941	Gm14057	9.05318
Hist3h2ba	9.47844	Begain	9.04451
P2ry1	9.47756	Gramd3	9.03437
Rltpr	9.47286	C030034I22Rik	9.01422
Afap1	9.46549	Mark2	8.99843
H1fx	9.46319	Slc30a4	8.97256
Lpcat4	9.45509	Vsig10	8.95028
Dancr	9.42314	Pqlc1	8.94969
Ankrd13b	9.41899	Hoxc4	8.94558
Bex2	9.41104	Sntb1	8.90673
Sertad4	9.40856	Ppm1j	8.89804
Dlg5	9.39694	Vsig10l	8.89089
Prlr	9.37565	Ankrd6	8.86607
Cidea	9.36219	Dab1	8.86181
Hba-a2	9.35781	Zhx2	8.84002
Muc1	9.35647	Adamts9	8.83047
Asap2	9.35309	Moxd1	8.82642
Camkk1	9.32452	Pik3r3	8.82612
Fam46a	9.3172	C78339	8.81604
Blmh	9.30068	Lipg	8.77748
Tmtc1	9.29875	Zfp532	8.76516
2810410L24Rik	9.29553	Stc1	8.76286
2003-03-01	9.2931	Pitpnm2	8.75879
Moxd1	9.276	Ryk	8.75235
B3gat2	9.27212	Scube3	8.74256
Cobl	9.26673	Il1rn	8.73781
Dab1	9.24879	Slc39a8	8.72925
Bag2	9.22354	Agrn	8.7292
Tnk2	9.21775	Gm7120	8.72557
Tmem158	9.20953	Yes1	8.71852
Plcxd2	9.19412	Ralgapb	8.71068
Edn1	9.18416	C130083M11Rik	8.69093
Pdlim2	9.17403	Gltp	8.68492
Ehd3	9.1648	Atp11a	8.65014
Grin2d	9.14316	Gsta4	8.6303
Tspan10	9.12763	Pcsk6	8.62195
Luc7l	9.1209	Nfe2	8.59627
4930429B21Rik	9.11122	Camkk1	8.57567
Srsf1	9.06881	Cyyr1	8.52336
Med14	9.06517	Dock6	8.51698
St5	9.0651	Grin2d	8.50451
Rasip1	9.05576	Id1	8.47594
Spry1	9.04327	Zmat3	8.47057
4930506M07Rik	9.0402	Acsl1	8.46883
Gng12	9.03741	Rap1gap	8.4583
Mark1	9.02434	Trnp1	8.44409
Ddx17	8.99706	Kcnmb4	8.40858
Srpk1	8.98045	Mbnl2	8.40685
Atp9a	8.96913	Nkain1	8.38644
Capsl	8.95017	Hmgn3	8.37513
Zfyve9	8.93655	Chsy3	8.36976
Pde12	8.93541	Adc	8.35684
Mbnl3	8.90486	Fam83d	8.32087
Fam83d	8.90086	Lynx1	8.3199
Whrn	8.89671	Zfp266	8.31469
Gpc2	8.86579	Ngf	8.31104
Rundc3a	8.86403	Gramd4	8.26575
Epb4.1l1	8.8138	Qsox1	8.2348
Raver2	8.80846	Itpkc	8.2076
Trib2	8.79922	9230110C19Rik	8.18944
Chrm4	8.78966	Adcy3	8.17961
Arhgef26	8.77883	Afap1	8.17737
Slc30a4	8.77017	Plod2	8.15978
Nfib	8.75529	Ptger3	8.15049
Tcf7l1	8.71446	Leng8	8.14191
Klhl29	8.70811	Vgll3	8.13653
9230110C19Rik	8.69309	Eef1d	8.09677
Cpeb2	8.68891	Sowahc	8.09046
Ddx17	8.67631	Hook2	8.08299
Adm	8.66374	Pir	8.05581
Adamts9	8.65253	Lysmd2	8.04912
Tacc2	8.64438	Catsperg1	8.03779
Smad5	8.64132	Hist3h2ba	8.03558
Piezo2	8.6311	Penk	8.02515
Lgals4	8.61563	Pcbp3	8.02121
Rasgrp1	8.61527	Zfp169	8.00179
Amt	8.58891	Atp8b1	7.97884
Pir	8.5654	Fbln1	7.97224
Stc1	8.5507	Igfbp2	7.95935
Itpkc	8.54973	Slc2a4rg-ps	7.95383
Lgr5	8.54042	Acad9	7.94959
Rnf44	8.53569	Slc2a1	7.94397
Bicd2	8.52919	Npnt	7.93785
Tle1	8.51269	Ptrh1	7.93783
Lmna	8.51178	Megf6	7.8954
Pdlim7	8.51114	Ypel3	7.89227
Thop1	8.48654	5930430L01Rik	7.87868
Artn	8.48144	Qsox1	7.8674
Tst	8.46758	Ercc6	7.86701
Itgb8	8.45515	Sfrp1	7.83595
Lpar5	8.44884	Spry1	7.81993
Pcbp3	8.44697	Vasn	7.80993
Hoxc4	8.42716	Smarcd2	7.79239
Lama3	8.42068	Rasip1	7.79221
Plcxd1	8.4143	Tmem132a	7.73535
Diras1	8.39007	Lrba	7.72412
Zfp579	8.38435	Tmtc1	7.72133
Shb	8.38029	Tmem158	7.70327
Wdr86	8.36134	Thop1	7.70011
Ptgfrn	8.3579	Ankrd9	7.68478
Mn1	8.35149	Rab27a	7.6802
Ctnnbip1	8.34596	Slain2	7.67274
Phldb3	8.33713	Ghr	7.65315
Mbnl2	8.33295	Pafah2	7.65072
Fblim1	8.32937	Afap1l2	7.63156
Sema7a	8.31932	Gba2	7.59899
Fam214a	8.31164	Gk5	7.57569
Rab11fip4	8.29316	Arhgef26	7.55281
Zhx2	8.23085	Wash	7.55224
Snx22	8.22665	Fam102a	7.54774
Kcnc3	8.22228	Tmem63b	7.5447
Lrig3	8.20385	Dgka	7.52775
Iffo2	8.20195	Fblim1	7.52431
Zmat3	8.14015	Slc22a15	7.47826
Slc25a27	8.13892	Thrb	7.46612
Il1rn	8.12992	Plxna3	7.44922
Fam101b	8.11649	Tspan18	7.43764
Adamts19	8.11325	Lrig1	7.43654
Vasn	8.08763	Zfp692	7.39262
Slain2	8.08366	Ube2e2	7.36964
Tmem132a	8.07665	5430417L22Rik	7.36619
5430417L22Rik	8.04781	Ankrd13b	7.36383
Hook2	8.03797	Atp5g1	7.33317
Dock6	8.03748	Enah	7.31597
Abtb2	8.01679	Reep4	7.30471
Tjp2	8.00924	Abtb2	7.30122
Yes1	7.99343	Adarb1	7.26794
Zfp692	7.9539	Hba-a2	7.23706
Siah1a	7.92464	Eml2	7.22285
Ercc6	7.92086	Rapgef5	7.2174
Leng8	7.91364	Sbk1	7.21656
Ptprv	7.91248	Cdc42bpg	7.17978
Sertad2	7.90128	Mfsd6	7.16093
Arhgap42	7.89923	Camsap2	7.12182
Ephx2	7.88827	Cpeb2	7.1128
Fam102a	7.88333	Ctnnbip1	7.08863
Pafah2	7.88331	Acp5	7.0659
Sowahc	7.83836	Fabp5	7.06243
Cnn3	7.81715	Hsd17b7	7.00196
Slc10a6	7.80859	Plec	6.99754
2310022B05Rik	7.80516	Prrc2b	6.98437
Ace	7.79929	Gpr125	6.96925
Ydjc	7.79348	Ell2	6.91158
Pkp2	7.78523	Pmm1	6.89544
Atp5g1	7.77033	Ldlrad3	6.89287
Pick1	7.76583	Wdr47	6.88564
Adc	7.76166	Cnn3	6.87065
Slc39a8	7.75847	Gstm2	6.8554
Cdr2l	7.74717	Tuft1	6.80736
Boc	7.7413	Zbtb39	6.78069
Tom1l2	7.73165	Tmem65	6.76754
Zfp503	7.69424	Tjp2	6.76311
Cgref1	7.67956	Shb	6.72853
Sfrp1	7.67887	Adamts5	6.72328
Pqlc1	7.66643	Cd200	6.68655
Cdc42bpg	7.58945	Rnf11	6.60951
Slc2a4rg-ps	7.58558	Mcam	6.60451
Smarcd2	7.53948	2310022B05Rik	6.59442
Eml2	7.53132	Zfp503	6.588
Rbp1	7.51033	Psrc1	6.57247
Sbk1	7.48082	Phldb3	6.52993
Ptpru	7.47725	Fyco1	6.47982
Dgka	7.46328	Heca	6.42818
Zfp169	7.45153	Setd7	6.38594
Zbtb33	7.41493	Slc39a6	6.37265
Acsl1	7.41481	Fryl	6.36097
Pik3r3	7.38534	Rab3d	6.30722
Hba-a2	7.38129	Cpox	6.28125
Stx3	7.37688	Slc7a1	6.23035
Zbtb39	7.33391	Csnk2a2	6.21641
Six5	7.31117	Sppl3	6.16401
Lrig1	7.30798	Plcg1	6.07629
Abca5	7.29767	Rnf126	6.07481
Fbln1	7.2852	Uck2	5.94825
Dnajb2	7.26447	Dusp3	0.158389
Ctxn1	7.24316	Selenbp1	0.156933
Rcan1	7.22726	Crip1	0.156283
Rnf126	7.2131	Mfap3	0.156027
Hmga2	7.21274	Twf2	0.155247
Arhgap27	7.19775	Man1a	0.153237
Fryl	7.18548	Stard3nl	0.153015
Enah	7.18196	Vps13c	0.152168
Fzd1	7.17702	Dtx3l	0.151264
Aebp2	7.17549	Arf2	0.151028
Mtss1l	7.16644	Relt	0.150635
Prrc2b	7.14755	St3gal4	0.150282
Cxcr2	7.14535	Tmem26	0.150135
Csnk2a2	7.14078	Plcg2	0.149253
Thrb	7.13526	Slc12a7	0.148482
Vegfa	7.1294	Cnpy3	0.148392
Tmem63b	7.10679	Cdk14	0.148379
Tnk2	7.09623	Ripk3	0.148141
Alas2	7.0777	Tmem86a	0.148023
Ahdc1	7.0521	Dusp2	0.147986
Cdk5r1	7.04843	Slc12a9	0.147693
Vsig10	7.04662	Slc38a6	0.146654
Sema4d	7.03934	Slc40a1	0.145766
Reep4	7.02883	Neu1	0.145552
Ano8	6.99531	Csrnp1	0.145178
Heca	6.98548	Igfbp5	0.14431
Tmem65	6.97278	Ppm1h	0.144165
Irx1	6.96059	Mfsd12	0.143933
Chd3	6.92657	Sumf1	0.143756
Xrcc5	6.90097	Pstpip2	0.142978
Slc7a1	6.85033	B3glct	0.142887
Acad9	6.81972	Bgn	0.142751
C78339	6.78036	Rsu1	0.142647
Gpr125	6.77846	Bst1	0.142502
Atp11a	6.75587	Sft2d1	0.141954
Hspg2	6.75039	Tns1	0.140725
Sipa1l1	6.73672	Pecam1	0.137434
Inf2	6.73323	Pvr	0.137341
Plxna3	6.71648	Celf2	0.136484
Taf4a	6.69894	Tmem119	0.13599
Amotl2	6.69394	Irf9	0.135687
Lrba	6.63621	Aph1c	0.135291
Ptrh1	6.63176	Cgrrf1	0.135189
Rab11fip1	6.59707	Fam49b	0.134561
Bicd2	6.56826	Bnip2	0.134557
Sh3rf1	6.52826	Nme4	0.133451
Pcbp4	6.38329	Mxra8	0.133384
Rab27a	6.33374	Exoc6	0.133277
Mon1a	6.33201	Cep170	0.133165
Prr24	6.30522	Akr1b3	0.132632
Ell2	6.248	Frmd4b	0.131916
Rnf11	6.19728	Vwa5a	0.131794
Camsap2	6.18816	Kdelc2	0.131747
Plcg1	6.17497	Efcab4a	0.129864
Ttpal	6.05735	Slfn9	0.129845
Sipa1l3	5.92655	Fam78a	0.129694
D6Wsu163e	0.165493	Mapre2	0.129618
Il2rg	0.161208	Akap7	0.129088
Arf2	0.159411	Fez2	0.129013
Ppt1	0.157377	Tns3	0.128743
Igsf10	0.156562	Pde4b	0.127994
Txndc16	0.155212	Kank2	0.127979
Neu1	0.154584	Glb1	0.127268
Nfxl1	0.154514	Tap2	0.127049
Tmem173	0.154212	Necap2	0.127001
Fam102b	0.152361	Mbnl1	0.126942
Fez2	0.15222	Eps15	0.126288
Mxra8	0.152076	Pon3	0.126125
Selenbp1	0.151228	Tpcn1	0.126121
Sumf1	0.149684	Fam114a1	0.126055
Tpcn1	0.149549	Ip6k3	0.125623
Mpp1	0.149051	Cmtm7	0.125561
Col6a3	0.148588	Myadm	0.125511
Jak3	0.148521	Limd2	0.125457
Creg1	0.147916	Bicc1	0.125286
H2-Q4	0.147794	Zfand2a	0.125094
Slc38a7	0.147406	Mmp13	0.125086
Zfand2a	0.14714	Tmem140	0.125028
Itgam	0.146791	Arg1	0.124994
Pecam1	0.146406	Prdx4	0.124589
Naaa	0.145863	Aldh7a1	0.12397
Dock8	0.145431	Ttbk2	0.123803
Psap	0.145207	Srgn	0.123578
Necap2	0.145165	Lgals8	0.123337
Cebpd	0.144369	Lpcat1	0.123258
Pkdcc	0.144071	Parvg	0.123243
Idua	0.144013	Dock4	0.123216
Ap3m2	0.143701	Msx3	0.123069
Dock4	0.14321	Comt	0.12214
Tor4a	0.142876	Cebpd	0.122128
Vps13c	0.142379	Dnajc12	0.122047
Hebp1	0.142027	Hsd3b7	0.121898
Ehbp1l1	0.141556	Lsp1	0.121878
B3glct	0.141537	Slfn4	0.121706
Hddc3	0.141101	Mest	0.1217
Sft2d1	0.140864	Fkbp7	0.121611
Ppm1h	0.1406	Fyn	0.121236
Tmem144	0.140556	Tal1	0.120569
Caprin2	0.140501	Ntpcr	0.120543
Aph1c	0.140224	Lhfpl2	0.120425
Thyn1	0.14018	Slc9a3r2	0.120376
Fkbp14	0.14007	Fam149a	0.120052
Hilpda	0.13996	Il10rb	0.119867
Plau	0.139788	Syk	0.119519
Twf2	0.139667	Anks6	0.119206
Adssl1	0.139551	Cd69	0.119057
Dusp3	0.13908	Cd52	0.119055
Ly6c2	0.138987	Matn2	0.119052
Arrb1	0.138624	Cers2	0.118746
Pde4b	0.138601	Gns	0.118688
Fam114a1	0.138434	Ssh2	0.118651
Tk2	0.138	Snx24	0.118405
Dpep2	0.137788	Gmpr	0.118226
Tgfbr2	0.137557	Ogfrl1	0.118147
Cers2	0.13692	Ifi30	0.117613
Limd2	0.135478	Jak3	0.117558
Stk39	0.135373	Sord	0.117525
Zfp217	0.134929	Arhgap19	0.116866
Il12rb2	0.134867	Amz1	0.116823
Stard3nl	0.134752	Ppapdc3	0.116498
Cnpy3	0.134727	Arid3b	0.11632
Parp3	0.134645	Nek6	0.115745
Chid1	0.13461	Bco2	0.115697
Pvr	0.134297	Add3	0.115645
Rnf135	0.134113	Frmd4a	0.115509
Snx5	0.133218	Fut8	0.115232
Fchsd2	0.13311	Xkr8	0.115131
Tarm1	0.13289	Col26a1	0.114974
Il10rb	0.132398	Ehd1	0.114674
Dok3	0.131783	Dlc1	0.114559
Ccdc109b	0.131445	Galc	0.114554
Frmd4b	0.131409	Lpgat1	0.114469
Hsd3b7	0.131034	Adam22	0.114097
Nrde2	0.1306	Fchsd2	0.114052
Zfp658	0.130595	Il12rb2	0.11403
Apaf1	0.130176	Tmem243	0.113355
Apod	0.1299	Gyg	0.113294
Ifih1	0.129889	Rab19	0.112869
Medag	0.129386	Dpysl2	0.112716
Tmem26	0.129009	Ier3	0.111745
Trem1	0.128893	Gm10336	0.111457
Ntpcr	0.128812	Vcam1	0.111393
Arap3	0.128791	Itpr1	0.111273
Nek6	0.128717	Aqp1	0.111119
Cep170	0.128625	Asah1	0.111059
Casp7	0.127858	Arhgap4	0.110939
Dpysl2	0.127779	Col6a6	0.110901
Prdx4	0.127778	Snx32	0.110678
Dnase1l1	0.127745	Rnf130	0.110622
Orai3	0.127558	Jdp2	0.110594
Scn3a	0.127378	Plekha2	0.110587
Eps15	0.127188	Cmtm3	0.110277
Arhgdib	0.12713	Hif3a	0.110206
Cd34	0.126468	Stk39	0.109772
Mfap5	0.126382	Txnip	0.109627
Apip	0.126006	Tgfbr2	0.109534
Cmtm7	0.125712	Ngfr	0.10941
Pgf	0.125229	Mpi	0.109279
Celf2	0.124293	Selenbp2	0.109092
Plcg2	0.124284	Itsn1	0.108043
Sdc3	0.122817	Snx6	0.107887
Dnah2	0.122611	Ppp1r3c	0.107816
6330419J24Rik	0.121659	Crem	0.107785
Pstpip2	0.121192	C1qtnf3	0.107565
Il31ra	0.121149	Gpr171	0.107246
Fam49b	0.120983	Eng	0.107204
H2-Q1	0.12069	Tsc22d3	0.107174
Il4i1	0.120573	Sdc3	0.107168
Ripk3	0.120488	Hmox1	0.107058
Xlr4c	0.120434	Fxyd5	0.106877
B3gnt7	0.120387	Gem	0.106779
Akr1b10	0.120333	Fkbp14	0.106771
Akr1c13	0.120305	Ndst3	0.106749
Macf1	0.120237	4931406C07Rik	0.106605
Capg	0.120225	Rnaset2b	0.106504
Plekha2	0.120174	Plaur	0.106191
Gem	0.119918	Plin2	0.106113
Cd69	0.119803	Fgd4	0.105965
Cxcl10	0.1197	Pgm2l1	0.105925
Txnip	0.119559	Tgm2	0.105871
Ppapdc3	0.119409	Cst7	0.105618
Ap1s2	0.118627	Csf3r	0.105292
Slc38a1	0.118417	Wdpcp	0.105048
Crispld2	0.117887	Tmem132c	0.105025
Acvrl1	0.117853	Casp7	0.104956
Kcnj2	0.117832	Steap3	0.10472
Galc	0.117824	H2-Q4	0.104289
Rtkn2	0.117682	Ncoa4	0.104248
Dennd1c	0.117664	Bmper	0.104196
C1qtnf6	0.117609	Zfhx3	0.104045
Scoc	0.117561	Fbn1	0.103608
Smpdl3b	0.117561	Pik3cd	0.103363
Slc38a6	0.117125	Tmem176b	0.103242
P2rx1	0.117117	Cxcr4	0.103188
Gp49a	0.116999	Rhobtb1	0.103085
Amz1	0.116941	Tnni2	0.103003
Ctps2	0.11678	Hic1	0.102561
Cd274	0.116661	Islr	0.102549
Steap3	0.116598	Gcnt1	0.102548
Fam222a	0.116321	Rbl1	0.102423
Cnn1	0.116284	Fas	0.102226
Htr7	0.116258	Ska1	0.102162
Itsn1	0.116043	5031414D18Rik	0.102125
Ehd1	0.116015	Lif	0.101932
Serpinf1	0.115919	Zmat1	0.101931
Plp1	0.115914	Idua	0.101915
Snx10	0.11524	Plekhf1	0.101819
Cgrrf1	0.115209	Ltbp2	0.101595
Cela1	0.115019	Gm1966	0.101517
Man1a	0.11492	Atp13a2	0.101459
Sord	0.114817	Sfmbt1	0.101443
Rnaset2b	0.114604	Kctd12	0.101378
Jdp2	0.114187	Enpp4	0.101353
Aoc3	0.114158	Ndnf	0.101064
Ier3	0.11409	Itgb1	0.101034
Dlc1	0.113929	Tdrd7	0.100969
Ptpn7	0.113671	Dok3	0.100878
Pon3	0.113666	Tor1aip1	0.100613
Col5a3	0.113363	Col5a3	0.100544
Itm2a	0.113177	Gstp1	0.100532
Il18bp	0.112714	Serpinb9	0.0999797
Asah1	0.112297	Pygm	0.0999068
Prex1	0.11214	Ilk	0.0998798
Cpz	0.111707	Prelp	0.0998489
Anxa6	0.111243	Kynu	0.0997587
Sdcbp	0.111089	Bcl6b	0.099687
Arhgap19	0.111073	Klhl41	0.0996096
Fam78a	0.111024	Cd274	0.0995657
Hmha1	0.110928	Fnbp1	0.0992741
Tgm2	0.110699	Slc46a3	0.0991967
Fgr	0.110626	Rftn2	0.0991376
Nr4a1	0.110571	Prr5	0.0990914
Stag3	0.110446	Prex1	0.0988547
Itgb1	0.110375	Arrb2	0.0987834
Proca1	0.110292	Sell	0.0987199
Hmox1	0.110153	Fuom	0.0986583
Ogfrl1	0.109909	Ptpn7	0.0985533
Pilra	0.109786	Plcb2	0.0984491
Clec14a	0.109765	Itm2a	0.0983655
Nfatc2	0.109308	Tesk2	0.0983005
Tacc1	0.1091	Adck3	0.0982161
Rnaset2b	0.109021	Adam33	0.0979548
Nr4a2	0.108979	Arpp21	0.0979135
C1qtnf3	0.10875	Synj1	0.0978709
Rab43	0.108671	Fosb	0.0977117
Tspan4	0.108572	Pcca	0.0974758
Prss34	0.10853	Milr1	0.0974613
Gbp4	0.108501	Prss34	0.097416
Tgfb1	0.10845	Zcchc24	0.0974052
Adam22	0.108182	Pik3r5	0.0973137
Tnxb	0.108004	Trem1	0.0970442
Mtap7d3	0.107974	Kera	0.0969537
Coch	0.107756	Plekhb1	0.0965824
Tnip3	0.107519	Fmnl1	0.0965332
BC035044	0.107509	Lilra6	0.0959629
Enpp1	0.107207	Trim21	0.0958974
Fgf10	0.107086	Ophn1	0.0958451
Relt	0.10705	Osgin1	0.0956784
Efcab4a	0.106983	Dlk1	0.0954732
Nhlrc3	0.106882	Pkdcc	0.0953295
Cd52	0.106807	Meig1	0.0952131
Tmem140	0.106736	Susd1	0.0951341
Gns	0.106664	Ptgs2	0.0949915
Lepr	0.106655	2010002M12Rik	0.0949446
Exoc6	0.106243	Crat	0.0948461
Epb4.1l2	0.10618	Prcp	0.0947672
Ifi30	0.106127	Kcna6	0.0943257
Mpi	0.105889	Ldb2	0.0942779
Iffo1	0.105872	Xaf1	0.0942722
Btbd6	0.105479	Tmc8	0.094187
Ap2b1	0.105169	Sdcbp	0.0938199
AB124611	0.105129	Cpz	0.0936599
Mill2	0.104885	Rnf135	0.0936389
Gm10336	0.104871	Tsc22d3	0.0934409
Pgm2l1	0.104448	Dnm1	0.0933769
Plaur	0.10415	a	0.0933611
Vamp5	0.103812	H2-Q1	0.0931386
Kctd12	0.103741	Pcsk5	0.0930933
Lpar4	0.103684	Stat5b	0.0929732
Syk	0.103363	Ctsc	0.0928808
Tmem86a	0.1029	Abhd15	0.0927487
Arg1	0.102805	Gpr124	0.0925265
Pdgfra	0.102694	Cd37	0.0925265
Xkr8	0.102319	Man2b2	0.0924617
Rps6ka1	0.102257	Phf23	0.0918661
Des	0.102092	Arap3	0.0918224
Icam2	0.101809	Emilin2	0.0916258
Cmtm3	0.101772	Mfap5	0.0914439
Sesn1	0.101699	S100a4	0.0911615
Parvg	0.101697	6330416G13Rik	0.0910576
Tnnc2	0.101569	Apold1	0.0910547
a	0.101274	Mob3c	0.0909347
Zcchc24	0.100916	Specc1	0.0908903
Il3ra	0.100819	Ehbp1l1	0.0905048
Tmem119	0.1007	Mylip	0.0904539
Fyn	0.100308	Kcnj2	0.0904411
Mob3c	0.100301	Lpar4	0.0904185
Hilpda	0.10014	Ly6c2	0.0903352
Cxcl12	0.100017	Tfpi2	0.0901235
Fcrlb	0.0999782	Col23a1	0.08992
As3mt	0.099917	Cdh11	0.0898989
Mapre2	0.0998386	Sdcbp	0.0897804
Cux1	0.0996901	Spag9	0.0895084
Id2	0.0995418	E230029C05Rik	0.0894682
Sec14l1	0.0993938	Col1a1	0.0894329
Mertk	0.0991442	Ncoa7	0.0890843
Emid1	0.099126	Rnaset2b	0.0890664
D730005E14Rik	0.0989438	Cep57l1	0.0889618
Fbxo6	0.098937	H2-Ab1	0.0889325
Angptl1	0.0988167	Myoz2	0.088914
Clcn5	0.0987731	Arpc1b	0.0888186
Rnf130	0.0984879	Spag9	0.0886092
Erbb2ip	0.0982389	Tnip3	0.0881812
Tlr3	0.0979694	F10	0.0881184
Meaf6	0.0978164	Unc5a	0.0880578
Atp1a2	0.0972122	Apip	0.0880122
Bnip2	0.0971625	Eps8	0.0879464
Clec3b	0.0967942	Sesn1	0.0879242
Sirpa	0.0963324	Ptger1	0.0876009
Cotl1	0.0960998	Fggy	0.0875363
Il4	0.095961	Il31ra	0.0871396
Rab43	0.0955941	Rnasel	0.0869962
Ube2l6	0.0954934	Adcy4	0.0867891
Oasl2	0.095465	Ccdc88b	0.0867341
Fut8	0.0954305	Celf2	0.0863239
Fn1	0.0953456	Neurl1a	0.0862205
Gyg	0.0950575	Gp49a	0.0859839
Cyth1	0.0950404	Pde4a	0.0858765
Slamf7	0.0950104	Cables1	0.0855969
Ifit1	0.0946915	Itgb3	0.0855148
Il12rb1	0.0944517	Siae	0.0854234
Shcbp1l	0.0944031	Nceh1	0.0854001
Agt	0.0943596	Id2	0.0852751
F7	0.0943252	H2-T24	0.0851704
Pla2r1	0.0941586	Batf3	0.085103
Specc1	0.0940828	Serpinb6a	0.0850477
Prelp	0.0940679	Pdp1	0.085027
Ptgs2	0.0940114	Ucp2	0.0849378
Mylip	0.0938115	Ang	0.0848866
Tgfbi	0.0937368	Ccr7	0.0848431
Oas3	0.0933368	Atp1a3	0.0848029
F5	0.0932792	Rgs1	0.0847303
Dusp23	0.0929922	Fam71a	0.0847201
Ang	0.0924949	A930006K02Rik	0.0846804
Ifnar2	0.0923067	Tfpi	0.0846458
Srgn	0.0922601	Mefv	0.0844399
Zc3h12d	0.0922494	Cped1	0.0844399
9030617O03Rik	0.092171	Zc3h12d	0.0843997
Cxcr4	0.0921495	9030617O03Rik	0.0843989
Ucp2	0.0919167	Saa3	0.0843551
Slc29a1	0.0917122	Hnrnpf	0.0842413
Gm7609	0.0910686	Tnnt3	0.0841898
Synj1	0.0906634	Usp40	0.0841265
Psmb10	0.0906457	Cela1	0.083783
Marco	0.0906367	Dclre1c	0.0836066
Fen1	0.0903747	Lgals8	0.0834346
Fap	0.0903496	Fam65b	0.0834075
Pcca	0.0903324	Blvra	0.08332
Max	0.0902678	Rtkn2	0.0833007
Asb8	0.0901181	Wbscr17	0.0832976
Susd1	0.0899599	Pgf	0.0832283
Tmem206	0.0898521	Parp3	0.0832148
Gm14446	0.0897554	Mef2a	0.0832049
Crat	0.0896183	Cotl1	0.0831443
Tmem243	0.0892267	Rnf157	0.0829908
Snx6	0.0891694	Nxt2	0.0828881
1700112E06Rik	0.0887178	1600014C10Rik	0.0828695
Gm5086	0.0886109	Col6a1	0.0828459
Ssbp1	0.0885445	Dcxr	0.0827309
Trim34b	0.0882235	Col1a2	0.0827183
Ppp1r18	0.0882124	Lrrcc1	0.082693
Tceal7	0.0880502	Gbp6	0.0823831
Pdxk	0.0880144	Tgfb1	0.0819925
Racgap1	0.0879431	Lama2	0.0819452
Plin2	0.0878002	Pdxk	0.0819335
Gbp6	0.0875914	Ikzf1	0.08162
Il11ra1	0.0874451	Zfat	0.0813799
Napsa	0.0874212	Col15a1	0.081206
H2-DMb2	0.0873789	Icam2	0.0811746
Dclre1c	0.0870909	Map4	0.0809704
Rab20	0.0870782	Tceal7	0.0808247
H2-D1	0.0870033	Vps39	0.0802927
Ak8	0.0869816	Cyp20a1	0.0802527
Isg15	0.0868341	Ehbp1l1	0.0802279
Sccpdh	0.0865092	Tmem206	0.0800458
Pde3b	0.0864977	H2-D1	0.079966
Slc46a3	0.085715	Il1rn	0.0798039
Fgd4	0.0856889	Actc1	0.0796993
Gfra1	0.0855359	Cdh19	0.0796419
Phc3	0.0854884	Emid1	0.0795235
Fmnl1	0.085434	Znfx1	0.0793309
Trim12a	0.0853929	Col6a2	0.079094
Tsc22d3	0.0853703	Srpx	0.0790865
Sdcbp	0.0853559	Tlr2	0.0790678
Naglu	0.0850179	Dock10	0.0790238
Bcor	0.0848983	Ms4a8a	0.0787701
Ppp1r3c	0.0846866	Tlr5	0.0784821
Slc17a9	0.0845706	Rpl39l	0.0782647
Lrrc34	0.0843623	Zbtb46	0.0782073
Nudt16	0.0843136	Ccne2	0.0780851
Fbln5	0.0843023	Tnfsf9	0.0778324
Mmp19	0.0839578	Clec5a	0.0777883
Alb	0.0839013	St8sia4	0.0777869
Gsn	0.0837912	Pcp4l1	0.0777318
Ncoa7	0.083789	Tnfaip3	0.0777271
Tpm3	0.0832696	Hps3	0.0775224
Pml	0.0831699	2310040G24Rik	0.0772861
Wipf1	0.0830987	Sccpdh	0.0771547
Ip6k3	0.0830871	Dse	0.0768401
Nmi	0.0829175	Gapt	0.0768188
Cdc42ep2	0.082831	Nrg1	0.076791
Txnip	0.0824259	Pla2r1	0.0767621
Speg	0.0823533	Galns	0.0767197
Gas6	0.0823168	Emp3	0.0766561
Prr15	0.0822281	S100a13	0.0765841
Ptger1	0.081955	Slc17a9	0.076562
Emb	0.0818327	Pdgfrb	0.0763472
Mmp13	0.0817836	Psmb10	0.0758639
Eci1	0.0817471	Rgl3	0.0756828
Gpr171	0.0816301	Spon1	0.0756453
Gp49a	0.0816276	Fcgr2b	0.0752852
C5ar2	0.0815544	Itgb2	0.0752657
F10	0.0810628	Blvrb	0.0752264
Ifnar2	0.0809874	Selplg	0.0751088
[truncated: 994 more rows]
